# Supplementary material for: Dense Genotyping of Immune-Related Loci Identifies Variants Associated with Clearance of HPV among HIV-Positive Women in the HIV Epidemiology Research Study (HERS)
Source: PLoS One. 2014 Jun 11;9(6):e99109. doi: 10.1371/journal.pone.0099109 (PMC4053382; doi:10.1371/journal.pone.0099109)
Supplement: Table S1 — Results of Cox Proportional Hazard Ratios (HR) associated with time to clearance of high-risk (HR-HPV) HPV infection for all the SNPs in the ImmunoChip in the race-adjusted analysis (Adujsted), individual race-specific analysis (EA = European American, AA = African American, HIS = Hispanic), and pooled analysis (Meta Analysis) of the three races separately. (TXT) [file pone.0099109.s002.txt]

ImmunoChip ID	EA_beta	EA_p-value	HIS_beta	HIS_p-value	AA_beta	AA_p-value
rs1633038	0.4731	2.49672E-05	-0.2404	0.434102024	0.6362	3.47581E-07
rs12562152	0.4893	0.000119143	0.8429	0.012332137	0.7106	1.82779E-06
seq_rs17781894	0.2440	0.00723382	-0.1175	0.472505932	0.5190	3.45035E-06
rs2524035	0.2211	0.003803425	-0.2646	0.196781901	0.3749	4.04661E-06
imm_7_51032682	0.1597	0.018497398	-0.5326	0.101686543	0.3433	4.13028E-06
imm_16_67077947	0.4090	0.000446095			0.5525	5.24858E-06
imm_2_100252424	0.3128	6.43925E-05	0.1206	0.641208047	0.4194	5.7621E-06
rs2063979	0.2658	0.001018268	0.5105	0.104616077	0.4164	6.33925E-06
rs10058955	0.2769	0.000681657	0.2912	0.176672896	0.4641	6.40272E-06
seq_t1d_19_60196414_	0.2489	0.008431576	-0.1756	0.321880449	0.5067	6.49443E-06
imm_9_34677876	0.3342	0.000389052			0.4161	7.09599E-06
rs6571225	0.2198	0.01633942	-0.2157	0.431161177	0.3931	7.53431E-06
A1kg_19_18191144					0.6334	1.17452E-05
rs17028730	-0.2814	4.27305E-05	0.0086	0.970698616	-0.4200	1.20608E-05
rs12699853	0.1651	0.00757634	-0.1734	0.342822497	0.3048	1.45288E-05
imm_5_40381478	0.3871	6.69408E-05	0.5503	0.026031043	0.5763	1.46391E-05
imm_5_40382301	0.3615	0.00019942	0.5503	0.026031043	0.5553	1.59927E-05
imm_5_40382391	0.3615	0.00019942	0.5503	0.026031043	0.5553	1.59927E-05
imm_5_40382493	0.3615	0.00019942	0.5503	0.026031043	0.5553	1.59927E-05
imm_5_40389328	0.3615	0.00019942	0.5503	0.026031043	0.5553	1.59927E-05
rs4744287	0.1830	0.000856372	-0.0925	0.666581157	0.2762	1.62082E-05
rs1429248	0.2459	0.006536549	0.7530	0.002764052	0.4414	1.80015E-05
rs9895272	0.3368	1.52058E-06	0.1013	0.474102154	0.4209	1.88038E-05
rs2233335	0.1419	0.029182902	0.0803	0.702891582	0.3261	2.53461E-05
rs10850407	0.1671	0.021520786	0.3047	0.175419689	0.3328	2.59363E-05
imm_2_181510649	0.1791	0.005785808	0.0653	0.712639131	0.3083	2.63956E-05
imm_9_34646728	0.3077	0.001043449			0.3880	2.82006E-05
imm_10_35445529	0.3482	0.000473279			0.4142	2.87041E-05
imm_6_137969137	0.1632	0.03694271	-0.0803	0.772582407	0.3724	3.00277E-05
imm_6_137968020	0.1724	0.026352954	-0.0803	0.772582407	0.3724	3.00277E-05
imm_6_137967684	0.1724	0.026352954	-0.0803	0.772582407	0.3724	3.00277E-05
rs11654879	0.2715	0.002297723	-0.0467	0.877320479	0.4806	3.29166E-05
imm_2_181519501	0.1876	0.00373143	0.0513	0.783448572	0.3111	3.53142E-05
A1kg_10_30826792	0.4569	0.000021475			0.4481	3.54715E-05
A1kg_10_30829215	0.4374	3.61024E-05			0.4381	3.73638E-05
imm_10_35570466	0.2257	0.000374074	0.4144	0.016093957	0.3183	3.84165E-05
imm_1_113742688	0.4114	1.13764E-07	-0.0186	0.911409869	0.3992	4.06944E-05
rs16965244	0.2123	0.000738755	0.3022	0.239563642	0.2849	4.36333E-05
A1kg_2_43697495	0.3164	0.000943022	-0.3306	0.450214796	0.4152	4.61658E-05
imm_16_67066863	0.3767	0.001493454			0.5063	4.88812E-05
imm_16_67078034	0.3767	0.001493454			0.5063	4.88812E-05
imm_10_35814674	0.3460	0.003237737			0.4369	4.95243E-05
rs11924930	-0.2278	0.00025725	-0.2286	0.304869487	-0.3086	5.01837E-05
imm_12_110311952	0.1718	0.014215538	-0.2387	0.250537215	0.3094	5.01878E-05
rs3934928					0.5347	5.07383E-05
rs9655753	0.2816	8.30701E-05	0.9824	0.008376958	0.3015	5.08205E-05
rs10412803	0.2641	9.07032E-06	0.3962	0.010630098	0.3276	5.14077E-05
imm_1_113793315	0.4096	1.34046E-07	-0.0186	0.911409869	0.3865	5.77615E-05
rs1630635	0.2990	0.001454263	0.4929	0.02859023	0.4331	5.91443E-05
rs9300962	0.2175	0.000646159	0.3022	0.239563642	0.2844	5.92827E-05
imm_6_128339297	0.2834	5.20549E-05	-0.1547	0.669247959	0.3253	5.93614E-05
A1kg_1_93230426	0.4844	2.16752E-06	0.2536	0.277438966	0.6466	6.21373E-05
A1kg_1_93198929	0.4935	1.01487E-06	0.2536	0.277438966	0.6466	6.21373E-05
rs12600516	0.3249	3.50288E-05	-0.0464	0.873145022	0.4144	6.34192E-05
rs11210729	0.2965	0.000180186	0.3475	0.092969812	0.3634	6.64458E-05
rs13390723	-0.2307	0.001682764	0.4108	0.297832382	-0.3279	0.00006693
rs735824	0.2768	0.000883831	-0.1216	0.712768666	0.3730	6.71177E-05
imm_19_53954312	0.1884	0.001537629	-0.0093	0.963695423	0.3088	7.12167E-05
rs7767017	-0.2327	0.000333982	-0.1548	0.419890459	0.2916	7.37659E-05
imm_1_113775786	0.4054	2.11067E-07	-0.0186	0.911409869	0.3834	7.48603E-05
rs757128	0.2859	0.000685664	-0.1216	0.712768666	0.3689	7.51191E-05
rs2282978	0.1405	0.013262137	-0.3068	0.04815645	0.2659	7.60536E-05
imm_1_113864713	0.3731	1.99201E-06	-0.0186	0.911409869	0.3769	7.67966E-05
imm_16_67042958	0.3654	0.001967901			0.4927	7.82101E-05
rs4313034	0.3573	1.41358E-05	-0.0637	0.777261679	0.2957	8.18379E-05
imm_7_51017386	0.4714	0.000109969	0.0961	0.845574272	0.4270	8.33081E-05
rs2673289	0.1472	0.031212646	0.2788	0.064183273	0.3534	8.33964E-05
rs7195296	0.2369	0.004094144	-0.2642	0.314560297	0.4064	8.58439E-05
rs11984693	-0.1963	0.002090642	0.3172	0.08812349	-0.3092	8.75468E-05
rs1221554	0.3037	0.000758837	0.1267	0.567004785	0.3582	8.78842E-05
imm_7_50999092	0.1870	0.002363527	-0.2107	0.355117419	0.2816	8.87118E-05
imm_1_113747186	0.3841	0.000264864	0.1431	0.815531156	0.4125	8.97893E-05
rs7545236	0.2169	0.000923721	-0.0995	0.711031836	-0.2982	9.11981E-05
imm_16_73813861	0.1900	0.00673097	-0.4783	0.003427901	0.3559	0.000092499
imm_7_51040781	0.2633	0.003801052	-0.5434	0.232346359	0.3395	0.000100299
imm_17_35080254					-0.5763	0.000103397
rs6872795	0.2834	0.005736378	-0.0184	0.92498816	0.5062	0.000107301
rs5961309	-0.2037	0.00057011	-0.0651	0.789466108	-0.2721	0.000107784
rs2124910	-0.2425	0.000221263	-0.5493	0.018006664	-0.3168	0.000108908
rs13254748	-0.2395	0.01335607	0.1549	0.530612906	-0.4126	0.000109191
A1kg_8_10930717	-0.3138	0.000239467	0.1631	0.509435224	-0.3942	0.000113153
seq_rs2603702	0.1985	0.003070523			0.2890	0.000117613
imm_1_114225600	0.2741	0.007581173	0.3241	0.25050343	0.4412	0.000118784
rs4743934	0.1714	0.001841174	-0.0925	0.666581157	0.2447	0.000119003
imm_5_36045563	0.2328	0.019474567	-0.0915	0.81353819	0.3521	0.000119943
imm_5_131545381	0.1919	0.004132831	-0.0457	0.863822251	0.2811	0.00012141
rs12435892	0.2492	0.000116109	-0.0651	0.805606831	0.2869	0.000121536
rs11129795	0.1812	0.023324384	0.4018	0.059937695	0.3673	0.000124879
rs10122096	0.1022	0.260817435	-0.6568	0.089822865	0.4115	0.000130129
rs1475680	0.1016	0.263131771	-0.6568	0.089822865	0.4115	0.000130129
rs9627347	0.1834	0.024531948	-0.1552	0.54398631	0.3669	0.000136532
rs1457098	-0.2319	0.000429514	-0.5054	0.036760545	-0.3121	0.000138011
rs4802801	-0.2303	0.000488147	-0.5054	0.036760545	-0.3121	0.000138011
imm_7_51004818	0.2113	0.000819291	0.0284	0.89175008	0.2746	0.00013948
rs6708276	0.1984	0.002558758	0.3315	0.156119961	0.2903	0.000144723
rs1556526	0.1065	0.259934936	-0.6568	0.089822865	0.4093	0.000146465
rs7998607	0.3982	2.09729E-05			0.3759	0.000146707
A1kg_2_43506433	0.2121	0.000762953	0.1900	0.467749374	0.2989	0.000155345
rs4750772	0.1491	0.017243912	0.1201	0.474739132	0.2642	0.000157459
A1kg_8_10933040	-0.2931	0.000671926	0.1631	0.509435224	-0.3875	0.000158064
A1kg_1_93212364	0.4750	1.34794E-06	0.2536	0.277438966	0.5812	0.000158536
rs328539	0.1612	0.020730464	0.0183	0.916591957	0.3258	0.000159607
vh_11_74091520	-0.2006	0.007486434	0.2900	0.256200037	-0.3072	0.000159659
A1kg_8_10939162	-0.2936	0.000799352	0.1631	0.509435224	-0.3952	0.000165615
imm_2_181516373	0.2529	0.005711006	0.1322	0.546463942	0.4115	0.000165983
imm_10_101280291	0.1592	0.013664219	-0.2787	0.192724327	0.3060	0.000167795
rs12979659	0.0504	0.520617585	-0.0527	0.780728244	0.3559	0.000169833
rs3094657	0.1843	0.017685215	-0.4793	0.018540554	0.3274	0.000172257
rs3132726	0.1843	0.017685215	-0.4793	0.018540554	0.3274	0.000172257
A1kg_3_27697624	0.3528	4.10086E-05	0.2772	0.539794592	0.3758	0.000173041
rs1832696	0.1944	0.001887957	0.1086	0.643912715	0.2862	0.000173256
imm_10_101281462	0.1446	0.019622697	-0.2787	0.192724327	0.2802	0.000175137
imm_10_101281583	0.1446	0.019622697	-0.2787	0.192724327	0.2802	0.000175137
imm_2_181515861	0.2537	0.005485983	0.1298	0.557748745	0.4113	0.000175195
A1kg_1_93239548	0.2465	0.000033396	0.0347	0.82905521	0.2771	0.00017595
imm_1_113873140	0.3800	1.90534E-06	-0.0496	0.841259729	0.3590	0.000176499
imm_6_128329541	0.2279	0.005261486	0.3941	0.347303814	0.3513	0.000185073
imm_10_101276470	0.1422	0.02207114	-0.2787	0.192724327	0.2850	0.000185073
imm_10_101275640	0.1461	0.019928114	-0.2787	0.192724327	0.2850	0.000185073
imm_14_97515970	0.4678	0.000113935			0.4822	0.000190992
imm_6_128330907	0.2301	0.004803133			0.3537	0.000198861
imm_12_122193269	0.4321	0.000336985			0.4523	0.000201748
imm_9_4303639	0.2454	0.010509823	0.9290	0.009649794	0.3955	0.000201815
imm_9_4303333	0.2454	0.010509823	0.9290	0.009649794	0.3955	0.000201815
rs10123763	0.1350	0.120734449	-0.5879	0.133962267	0.3873	0.000206246
A1kg_1_159923561	0.2355	0.006065658	0.1287	0.72456352	0.3523	0.000207452
imm_1_113792062	0.2147	0.001264602	0.0177	0.932041618	0.3036	0.000212918
A1kg_1_93204230	0.4636	3.12657E-06	0.2536	0.277438966	0.5721	0.000213879
A1kg_1_93201742	0.4636	3.12657E-06	0.2536	0.277438966	0.5721	0.000213879
imm_9_123068353	0.2585	0.010394833	0.1061	0.752454411	0.3525	0.000213953
imm_22_20127812					0.4748	0.000214933
A1kg_3_27697868	0.3001	0.000273902	0.2871	0.547783717	0.3264	0.00021569
A1kg_X_12908175	0.1782	0.01502684	0.1253	0.495348602	0.3552	0.000215821
imm_7_27106403	0.2511	0.001883474	0.0379	0.894024265	0.3133	0.000223418
rs6112689	0.3674	0.000855487	-0.1147	0.671361787	0.4720	0.000225329
imm_10_35709973	-0.2115	0.000544854	-0.1038	0.618760201	-0.2739	0.000226492
imm_3_49660077	-0.1672	0.026571432	-0.0256	0.910829227	-0.2956	0.000226969
rs6046620	0.2428	8.46663E-05	-0.0550	0.803523972	0.2955	0.000227067
rs9322816	0.2196	0.001319657	0.1115	0.565278314	0.2784	0.000227573
A1kg_2_43599024	0.2473	0.004510867	-0.0156	0.966907474	0.3515	0.000229952
A1kg_2_43597554	0.2429	0.005561832	-0.0156	0.966907474	0.3515	0.000229952
imm_17_36091265	0.1643	0.006696282	-0.3453	0.029977661	0.2585	0.000231954
imm_1_114245422	0.2554	0.01323779	0.2604	0.377653982	0.4267	0.000236385
rs8082354	0.2619	0.007135429	-0.1720	0.63559188	0.4465	0.000236609
rs10419617	-0.2403	0.000186205	-0.7387	0.000703607	-0.3034	0.000242309
rs1210694	0.2961	0.008153568	-0.3556	0.455379767	0.4804	0.000244639
imm_6_128328079	0.2259	0.005842537	0.5503	0.185198921	0.3461	0.000244773
imm_3_49686318	-0.1639	0.03047751	-0.0390	0.868963177	-0.2948	0.000246515
rs986902	0.0856	0.373864743	-0.9539	0.00341581	0.4057	0.000247482
rs17517219	0.2295	0.001383639	0.1804	0.552563288	0.3093	0.000249192
A1kg_2_43506504	0.2072	0.00102036	0.1900	0.467749374	0.2892	0.000251055
imm_4_103146932	0.3682	0.001227063	0.7467	0.001289867	0.4372	0.000255742
rs10081857	-0.1892	0.001139383	-0.0651	0.789466108	-0.2532	0.000255899
rs11880865	-0.1798	0.004020562	0.1677	0.467707824	-0.2689	0.000256468
rs6834233	0.2169	0.000991556	0.2506	0.174000938	0.2931	0.000263786
imm_3_49646658	-0.1698	0.014021541	-0.0717	0.752422546	-0.2601	0.000271311
rs1335201	0.1706	0.006747053	-0.3753	0.136382381	0.2933	0.00027706
A1kg_8_10901913	-0.2496	0.002011467	-0.1305	0.63491333	-0.3053	0.000277515
rs4532501	-0.2497	0.001154833	-0.2118	0.43857026	-0.3267	0.000281106
rs780094	0.2560	0.000180311	0.0605	0.773507026	0.3335	0.000285227
imm_10_35877731	-0.2292	0.000282882	-0.1282	0.554437488	-0.2850	0.000290892
rs6005958	-0.1757	0.003759332	0.0064	0.966645174	-0.2559	0.000296672
imm_16_73848113	-0.1336	0.215030094	0.2998	0.021567315	-0.5786	0.000298885
imm_16_73826024	-0.1197	0.258124375	0.3504	0.007593653	-0.5786	0.000298885
imm_16_73853748	-0.1301	0.245373157	0.3282	0.013928265	-0.5786	0.000298885
imm_16_73850292	-0.1301	0.245373157	0.3282	0.013928265	-0.5786	0.000298885
imm_2_181505078	0.2457	0.002772713	0.2604	0.258542096	0.3489	0.000303483
rs2208927	0.2806	0.004879383	-0.1322	0.659198476	0.4443	0.00030502
imm_4_103144244	0.4007	0.00052471	0.7709	0.000708048	0.4317	0.000306373
rs11880329	0.2830	0.009321044			0.4191	0.000310022
A1kg_6_30047462	-0.2224	0.003119053	0.5721	0.042140954	-0.2855	0.000313007
rs625828	0.0788	0.339003315	-0.2835	0.17292946	0.3168	0.00031368
rs9965422	-0.2367	0.003296554			-0.3085	0.000314289
imm_3_45992397	0.2109	0.028839986	-0.2817	0.506505291	0.3232	0.000319499
A1kg_8_10934873	-0.2951	0.00086973	0.1631	0.509435224	-0.3805	0.000319734
rs17624462	0.2405	0.008299111	0.0219	0.925560736	0.3560	0.000320539
rs1433770	0.2240	0.001994224	-0.3779	0.309733977	0.3119	0.00032449
rs11668530	0.1669	0.023698715	-0.0115	0.947897136	0.3341	0.000325254
imm_3_49631793	-0.1515	0.025100923	-0.1021	0.64642807	-0.2467	0.00032545
rs7627104	0.1535	0.055095852	-0.2966	0.269678414	0.3344	0.000327595
rs7114685	0.3029	0.011380439			0.4426	0.000331965
A1kg_17_29555072	0.2531	0.009186225	0.2013	0.503158538	0.4705	0.000333592
rs2129557	-0.3622	0.000143668	0.0853	0.794143404	-0.4159	0.000333918
A1kg_8_10938509	-0.2937	0.001129049	0.1631	0.509435224	-0.3888	0.000336677
rs473457	-0.2176	0.001512391	-0.3950	0.229623135	-0.2570	0.000338087
imm_2_65559829	0.2495	0.02188396	-0.0323	0.932791019	0.5207	0.000342912
imm_2_65558538	0.2495	0.02188396	-0.0323	0.932791019	0.5207	0.000342912
imm_2_65551733	0.2495	0.02188396	-0.0323	0.932791019	0.5207	0.000342912
imm_2_65558052	0.2495	0.02188396	-0.0323	0.932791019	0.5207	0.000342912
imm_2_65555227	0.2495	0.02188396	-0.0323	0.932791019	0.5207	0.000342912
rs8131431	0.2272	0.003544855	0.7349	5.95632E-05	0.3094	0.000344846
rs10464087	-0.2345	0.035057897	0.0373	0.821969256	-0.4646	0.000346989
rs7620619	0.2446	0.00105461	-0.1158	0.792772817	0.2794	0.000348232
imm_2_65494155	0.2029	0.019315656	-0.1744	0.51737375	0.4222	0.000354962
A12_53630291	-0.1691	0.102359138	0.8471	0.009644835	-0.4287	0.000363084
A1kg_2_43605911	0.2542	0.011039454	-0.2560	0.542170101	0.3635	0.000363902
rs3130564	0.3003	0.002328712	0.0548	0.855879186	0.4337	0.000364154
rs10425514	0.2191	0.013858727	-0.5861	0.063715128	0.3022	0.000366106
A1kg_2_43596427	0.2238	0.013105409	-0.3792	0.312640886	0.3426	0.000376905
rs11771999	-0.1626	0.002462263	0.0263	0.881909051	-0.2353	0.000377245
imm_5_150345997	-0.0793	0.305954152	0.0690	0.798538972	-0.3661	0.000377976
A1kg_6_30047523	-0.2200	0.003613601	0.5721	0.042140954	-0.2826	0.000384914
rs7114911	-0.3173	0.000485068	-0.0522	0.918556828	-0.3746	0.000385349
imm_5_131546742	0.1943	0.004788623	-0.0457	0.863822251	0.2728	0.000385911
rs752757	0.1647	0.005343285	-0.0121	0.964049408	0.2338	0.00038632
imm_2_68495579					0.4468	0.000387964
rs1885276	0.2867	0.009332765	-0.5007	0.175692272	0.4068	0.000389365
imm_10_35452390	0.2606	0.006531252			0.3440	0.00039051
rs28709975					0.3252	0.000394765
rs4802307	0.2238	0.001562393	0.4712	0.004680072	0.4003	0.000397693
A8_11656913	0.2277	0.008637241	0.0261	0.909546812	0.4397	0.000399081
imm_2_181512220	0.2433	0.003234306	0.2604	0.258542096	0.3424	0.000400174
imm_7_128372340	0.1201	0.040238429	-0.3687	0.009531004	0.2448	0.000401971
ccc_10_101257614_G_A	0.3423	0.000643129	0.3324	0.337817909	0.4645	0.000403829
rs10759059	0.0895	0.240981787	-0.6113	0.078293892	0.3267	0.000404148
A1kg_1_171643502	-0.0982	0.127696789	0.3548	0.018339802	-0.2825	0.000405624
rs9909751	-0.1983	0.000865487	-0.0404	0.842633753	0.2309	0.000406183
rs10872928	0.2054	0.004438633	0.2286	0.337940073	0.2914	0.000413623
rs7578692	0.1612	0.02839232	0.0819	0.740130539	0.3306	0.000414076
rs28520892					0.2506	0.000419568
rs7259990	-0.2599	4.54343E-05	-0.5850	0.015751421	-0.2845	0.000419956
rs5940597					0.3238	0.000422535
A1kg_2_43544539	0.1893	0.00242562	0.1659	0.547256119	0.2667	0.000424027
rs1633036	0.3794	0.000804266	-0.1414	0.574010485	0.4870	0.000429049
rs1811351	-0.1511	0.087239542	-0.1636	0.558799161	-0.3854	0.000438583
rs2305772	-0.2212	0.000431884	-0.5850	0.015751421	-0.2814	0.000438656
imm_7_27110065	0.2338	0.004647786	0.0362	0.892270828	0.3030	0.000439307
A1kg_8_10934107	-0.2780	0.00128289	0.1631	0.509435224	-0.3588	0.000442369
rs680119	-0.2160	0.001795362	-0.4686	0.046438407	-0.2876	0.000443768
rs13070425	-0.1801	0.004982715	0.2642	0.232388927	-0.3135	0.000444106
rs11626007	-0.2301	0.017694153			-0.4173	0.000445548
A1kg_1_171645000	-0.1028	0.108647548	0.3310	0.033450719	-0.2812	0.000446265
imm_5_150151899	0.3152	0.000848916	0.0268	0.936919954	0.3627	0.000446328
rs12469135	-0.2138	0.009509726	0.6137	0.012839432	-0.3167	0.00044968
imm_7_128395996	-0.1327	0.030240865	0.1755	0.38526913	-0.2577	0.000451781
rs1894701	-0.1834	0.007720655	-0.0843	0.759691503	-0.2950	0.000451822
rs9332570	-0.1813	0.008490382	-0.0843	0.759691503	-0.2950	0.000451822
rs17582207	0.3175	0.000813183	-0.0321	0.845848082	0.4946	0.000460051
imm_17_35467801	0.2278	0.000961239	0.2553	0.1218596	0.2945	0.000460762
imm_10_101276485	0.1459	0.021527056	-0.2525	0.217346127	0.2726	0.000465256
imm_6_137968039	0.0735	0.452961137	-0.1515	0.597441978	0.4867	0.000467099
imm_10_101277775	0.1454	0.0168358	-0.2069	0.325779144	0.2613	0.000468851
imm_10_101278337	0.1490	0.014420939	-0.2069	0.325779144	0.2613	0.000468851
A1kg_6_30047931	-0.2245	0.003816112	0.6140	0.020170544	-0.2864	0.000470992
imm_1_113855400	0.1942	0.002611466	0.0177	0.932041618	0.2748	0.000473839
imm_5_40386516	0.1786	0.003058685	0.3309	0.173409886	0.2531	0.000474256
imm_3_49624075	-0.1461	0.031021323	-0.1021	0.64642807	-0.2410	0.000474707
rs2577539	-0.2176	0.000345068	0.1183	0.541929723	-0.2771	0.000476321
imm_19_10429212	-0.2326	0.00210693	0.4578	0.058543003	-0.3345	0.00047651
imm_6_128330229	0.2262	0.00314389	0.5079	0.178191169	0.3162	0.000477109
imm_2_181513478	0.1388	0.02153339	0.0571	0.743775286	-0.2509	0.000477469
imm_10_101277754	0.1426	0.024137063	-0.2525	0.217346127	0.2694	0.000480199
imm_10_101279725	0.1426	0.024137063	-0.2525	0.217346127	0.2694	0.000480199
imm_10_101279643	0.1426	0.024137063	-0.2525	0.217346127	0.2694	0.000480199
imm_1_113786775	0.1961	0.004471863	0.0177	0.932041618	0.2745	0.000482337
imm_5_131750850	0.1255	0.019466295	-0.0321	0.878244015	0.2075	0.000484842
rs11085752	-0.1688	0.006789844	0.0729	0.728989776	-0.2510	0.000486246
rs2477858	0.2567	0.000301987	0.5620	0.06223604	0.2942	0.000492745
rs7918087	0.1957	0.006141098	-0.0012	0.996909756	0.3113	0.00050086
imm_12_56374004	-0.1336	0.013414835	0.3262	0.092552242	0.2144	0.000501153
imm_16_30396428	0.2281	0.013848056	-0.8745	0.097270148	0.3307	0.000502621
imm_3_189590803	0.2125	0.00290825	0.4834	0.163812764	0.2501	0.00051007
imm_3_189591157	0.2125	0.00290825	0.4834	0.163812764	0.2501	0.00051007
imm_1_7860243	0.2334	0.001921077	-0.1088	0.794819699	0.2698	0.000511426
A1kg_6_30046550	-0.2053	0.006309008	0.5721	0.042140954	-0.2745	0.000511881
A1kg_3_27723294	0.2884	0.000547766	0.2871	0.547783717	0.3096	0.00051366
imm_3_49683506	-0.1452	0.032952124	-0.0960	0.674482143	-0.2388	0.000518197
imm_3_49679991	-0.1448	0.032799828	-0.1021	0.64642807	-0.2388	0.000518197
imm_16_28889012	-0.2771	0.001930339	-0.0497	0.87470342	-0.4699	0.000522025
rs2391322	-0.1682	0.005701076	-0.0889	0.71253167	-0.2470	0.000524109
imm_5_96201497	0.2009	0.002553752	-0.1342	0.576603355	0.2725	0.000525173
A1kg_X_12905301	0.2799	0.036491871	-0.0752	0.862292201	0.4520	0.000527227
imm_20_1445450	0.2376	0.006341281	-0.0128	0.959623283	0.3873	0.000531249
imm_10_101276838	0.1474	0.015768366	-0.2069	0.325779144	0.2616	0.000532018
imm_1_113738511	0.3458	8.55906E-06	-0.0866	0.682165938	0.3411	0.000535737
imm_7_128385040	0.1154	0.047465195	0.2321	0.242964041	0.2342	0.000536517
rs2748787	-0.1228	0.035405795	0.1299	0.503731079	-0.2404	0.000539379
imm_12_56521197	0.3085	0.008380843			0.4128	0.000543181
rs4746003	-0.2728	0.000472253	-0.6817	0.007052953	-0.3361	0.000543628
imm_2_68493730					0.4714	0.000543848
imm_7_128416707	-0.1286	0.035298038	0.2321	0.242964041	-0.2504	0.000545552
imm_7_128401849	-0.1286	0.035298038	0.2321	0.242964041	-0.2504	0.000545552
imm_7_128390528	-0.1236	0.042370177	0.2321	0.242964041	-0.2504	0.000545552
imm_7_128393203	-0.1286	0.035298038	0.2321	0.242964041	-0.2504	0.000545552
imm_7_128406897	-0.1236	0.042370177	0.2321	0.242964041	-0.2504	0.000545552
imm_7_128394620	-0.1236	0.042370177	0.2321	0.242964041	-0.2504	0.000545552
rs1512315	0.0232	0.839227773	-0.7379	0.049446192	0.3912	0.000547511
rs12579603	0.1892	0.028190427	0.3088	0.214175966	0.4265	0.000549646
rs10402333	0.2165	0.000530015	-0.7618	6.90749E-05	-0.2457	0.000555213
rs789562	0.2593	3.17639E-05	0.4326	0.087970988	0.2858	0.000559996
seq_t1d_1_196949863_	0.1989	0.019458447	-0.3837	0.135415747	0.3395	0.000561363
rs8047363	0.1088	0.064575877	0.0138	0.938528489	0.2419	0.000562009
imm_14_97448273	-0.2987	0.000264251	-0.3128	0.414193319	-0.3011	0.000571069
rs13438846	-0.2145	0.020193817	0.1549	0.530612906	-0.3632	0.000575162
imm_2_181519193	-0.1830	0.005058089	0.0319	0.874842067	-0.2658	0.000578212
rs9961087	0.1626	0.020375887	-0.0086	0.972358746	0.2659	0.00058018
imm_5_96194589	0.2440	0.001082227	0.1486	0.513051634	0.2947	0.000583445
imm_20_61776019	0.3693	0.001131462			0.3911	0.000584476
rs17542274	0.2384	0.017235253	0.2013	0.503158538	0.4961	0.000586813
imm_1_181564631	0.1280	0.033075486	-0.2979	0.189229053	0.2257	0.000588073
A1kg_2_43606052	0.2459	0.018410366	-0.2560	0.542170101	0.3766	0.000593386
imm_17_37815205	0.1561	0.016535237	0.1833	0.254539506	0.2688	0.000595504
imm_10_35357568	0.2717	0.004426161			0.3338	0.000599417
imm_1_113807542	0.1883	0.003628117	0.0177	0.932041618	0.2702	0.0006014
imm_1_113785445	0.1902	0.003228803	0.0177	0.932041618	0.2702	0.0006014
imm_1_113772574	0.1887	0.003573358	0.0177	0.932041618	0.2702	0.0006014
imm_1_113865115	0.1902	0.003228803	0.0177	0.932041618	0.2702	0.0006014
imm_1_113763554	0.1883	0.003628117	0.0177	0.932041618	0.2702	0.0006014
rs6046488	0.3295	0.001017976	-0.1147	0.671361787	0.3928	0.000608488
imm_22_28477210	0.2295	0.033849294	-0.1119	0.708405316	0.4169	0.000610645
imm_22_28470358	0.2309	0.032342474	-0.1119	0.708405316	0.4169	0.000610645
imm_7_128448368	-0.1261	0.038940824	0.2321	0.242964041	-0.2480	0.00061473
imm_7_128441442	-0.1211	0.046632402	0.2321	0.242964041	-0.2480	0.00061473
seq_rs11053508	0.1690	0.017506063	0.1300	0.561691641	0.2909	0.000615485
imm_9_123114786	-0.1457	0.019510775	0.0464	0.785003651	0.2448	0.000617249
imm_20_1452992	0.2333	0.004560604	-0.0128	0.959623283	0.3476	0.000617358
imm_20_1447344	0.2354	0.004281719	-0.0128	0.959623283	0.3476	0.000617358
imm_20_1447723	0.2262	0.006288115	-0.0128	0.959623283	0.3476	0.000617358
imm_20_1447921	0.2354	0.004281719	-0.0128	0.959623283	0.3476	0.000617358
imm_20_1448404	0.2333	0.004560604	-0.0128	0.959623283	0.3476	0.000617358
imm_20_1448478	0.2327	0.004652931	-0.0128	0.959623283	0.3476	0.000617358
imm_20_1448864	0.2333	0.004560604	-0.0128	0.959623283	0.3476	0.000617358
imm_20_1449211	0.2333	0.004560604	-0.0128	0.959623283	0.3476	0.000617358
imm_20_1449235	0.2333	0.004560604	-0.0128	0.959623283	0.3476	0.000617358
imm_20_1449305	0.2350	0.004293088	-0.0128	0.959623283	0.3476	0.000617358
imm_20_1450048	0.2285	0.005895802	-0.0128	0.959623283	0.3476	0.000617358
imm_20_1450492	0.2333	0.004560604	-0.0128	0.959623283	0.3476	0.000617358
imm_20_1450649	0.2333	0.004560604	-0.0128	0.959623283	0.3476	0.000617358
imm_20_1450815	0.2333	0.004560604	-0.0128	0.959623283	0.3476	0.000617358
imm_20_1451511	0.2307	0.005126312	-0.0128	0.959623283	0.3476	0.000617358
imm_20_1447216	0.2333	0.004560604	-0.0128	0.959623283	0.3476	0.000617358
imm_20_1448506	0.2333	0.004560604	-0.0128	0.959623283	0.3476	0.000617358
imm_22_28544466	0.2252	0.056439317	-0.2371	0.575015487	0.4483	0.000628174
imm_22_35872147	-0.1820	0.007134783	0.1427	0.572685623	-0.2963	0.000628971
rs10401234	0.1864	0.003555063	-0.3405	0.112016251	-0.2558	0.000630631
rs2271539	0.1693	0.008992758	0.0802	0.57616258	0.3032	0.000631842
A1kg_2_43622049	0.2460	0.008236037	-0.2654	0.481746004	0.3320	0.00063634
rs2520343	0.1774	0.003021145	-0.1038	0.599793875	0.2348	0.000636509
imm_5_96050229	0.1567	0.030010251	0.1901	0.282391109	0.3265	0.000638305
rs5956354	-0.1619	0.008980874	-0.2223	0.381004498	-0.2532	0.000651895
imm_10_35614318	-0.1941	0.002183457	-0.1043	0.653581038	-0.2716	0.000654545
imm_22_20141991	0.3320	0.001224991	1.4554	0.00167715	0.3886	0.000656937
imm_5_40396782	0.2783	0.000777538	0.6839	0.007327382	0.3366	0.00065892
A1kg_8_10908165	-0.4245	0.000538671			-0.4658	0.00066238
imm_16_28833479	-0.1941	0.033201374	-0.0634	0.817602237	-0.4816	0.000663002
A1kg_2_43609536	0.2748	0.007929885	-0.1859	0.625420265	0.3907	0.000665409
rs2659611	-0.1646	0.005094473	0.0349	0.830768123	0.2282	0.000666275
rs306897					0.2783	0.000666972
rs10782546	-0.2083	0.005870958	0.0047	0.984277792	-0.2986	0.000672191
seq_rs55820453	-0.2863	0.002219758	0.0908	0.627324362	-0.4796	0.000672529
seq_rs56166216	-0.2863	0.002219758	0.0908	0.627324362	-0.4796	0.000672529
seq_t1d_1_196732873_	-0.2845	0.002489157	0.0908	0.627324362	-0.4796	0.000672529
imm_16_11273494	0.3939	0.000633451			0.3639	0.000682613
rs17304143	-0.1654	0.080225407	0.3129	0.141923045	-0.4058	0.000682663
imm_20_1445792	0.2358	0.006299363	-0.0128	0.959623283	0.3745	0.000688917
A1kg_3_27698890	0.2657	0.000971128	0.0094	0.984518014	0.2934	0.000694256
A1kg_6_30154478	-0.2730	0.00376589	0.5735	0.100634506	-0.3415	0.00069736
rs1203630	0.2720	0.012863571	0.0484	0.842517274	0.4767	0.000703842
rs4077841	0.2625	0.010449899	0.0484	0.842517274	0.4767	0.000703842
A1kg_8_10920490	-0.2823	0.002249682	0.0024	0.994405273	-0.3346	0.00070523
imm_20_1446212	0.2323	0.007368969	-0.0128	0.959623283	0.3747	0.000705493
imm_20_1446275	0.2344	0.006959898	-0.0128	0.959623283	0.3747	0.000705493
imm_20_1446363	0.2323	0.007368969	-0.0128	0.959623283	0.3747	0.000705493
imm_20_1445913	0.2323	0.007368969	-0.0128	0.959623283	0.3747	0.000705493
rs4479011	0.1642	0.042031499	-0.4779	0.050808104	0.2737	0.000706366
rs12831858	0.2375	8.23999E-05	0.6515	0.006452888	0.2544	0.000709913
imm_3_49783985	-0.1338	0.163648102	0.0330	0.916083778	-0.3884	0.000710127
imm_1_181562553	0.1290	0.026716424	-0.2979	0.189229053	0.2142	0.000712147
rs7593863	-0.1907	0.014165529	-0.4177	0.215775638	-0.2717	0.000717412
rs3130970	-0.1542	0.006649999	-0.2104	0.226056033	-0.2191	0.00072095
rs6003	0.2021	0.002743501	0.2273	0.235561109	-0.2557	0.000722283
seq_rs11881471	0.2941	0.011313869	-0.7895	0.012912846	0.4959	0.000723538
imm_22_28549415	0.2300	0.049137297	-0.2371	0.575015487	0.4451	0.000723938
imm_22_28563679	0.2300	0.049137297	-0.2371	0.575015487	0.4451	0.000723938
A1kg_3_27700552	0.2840	0.000409954	0.2871	0.547783717	0.2948	0.000724098
rs12535629	0.2187	0.01342778	0.0558	0.816567645	0.3774	0.000724152
rs7784933	0.2095	0.018425915	0.0558	0.816567645	0.3774	0.000724152
A1kg_14_87531001	0.1707	0.018372364	-0.0926	0.737896027	0.3014	0.000725741
A1kg_14_87547166	0.1707	0.018372364	-0.0926	0.737896027	0.3014	0.000725741
A1kg_8_10933864	-0.1693	0.01544342	0.5406	0.018633607	-0.2548	0.00072671
rs12291124	-0.1731	0.023507165	-0.2397	0.544974973	-0.2917	0.000727969
rs12085966	0.2342	0.016780787	-0.5362	0.126554996	0.4120	0.000735252
imm_10_101272543	0.1387	0.030699338	-0.3156	0.130598408	0.2576	0.000740217
rs4692380	-0.1836	0.011890496	-0.0319	0.88672643	-0.3021	0.000750411
rs1994465	-0.1913	0.017674167	-0.0647	0.836622867	-0.3377	0.000751083
A1kg_2_43599566	0.2314	0.010063115	-0.2656	0.476132041	0.3342	0.00075706
imm_7_128460386	-0.1194	0.049935482	0.2321	0.242964041	-0.2446	0.0007596
rs2535619	0.1845	0.00723219	0.4394	0.017451159	0.2494	0.000768669
rs11160245	0.3369	0.000324498			0.3310	0.000778185
imm_22_20136401	-0.1766	0.006139855	0.3288	0.111787315	-0.2392	0.000783119
rs2274592	0.1651	0.009113476	-0.0667	0.747238616	0.2507	0.000785546
A1kg_1_101344079	0.2507	0.023339874			0.3642	0.000788212
A1kg_8_10898728	-0.2423	0.004103607	-0.0262	0.939879273	-0.2969	0.000791836
rs2535293	-0.1442	0.010330237	-0.1645	0.379442311	-0.2162	0.000798111
imm_6_167400003	-0.2170	0.001889394	-0.1185	0.582694578	-0.3314	0.000801495
imm_16_28908961	-0.2194	0.010214989	-0.0967	0.729899013	-0.4270	0.000804012
rs521539	0.2129	0.00942637	0.0593	0.803807825	0.3362	0.000804777
rs660895	0.2129	0.00942637	0.0593	0.803807825	0.3362	0.000804777
imm_12_122045576	0.3103	0.000964681	-0.0923	0.845267207	0.3311	0.000809044
rs7538098	0.1789	0.007403972	-0.3314	0.13625295	0.2367	0.000811614
imm_3_49740487	-0.1193	0.215350383	0.1761	0.588274579	-0.3876	0.000811908
imm_3_49747004	-0.1207	0.206432915	0.1761	0.588274579	-0.3876	0.000811908
imm_2_65495482	0.1585	0.062322208	-0.1744	0.51737375	0.3858	0.000812977
rs298512	0.2557	3.27833E-05	0.3099	0.166295057	0.2594	0.000814018
rs10090787	0.1872	0.001725476	0.1595	0.333682987	0.2464	0.000814179
imm_3_189559458	-0.1877	0.023737063	0.3378	0.199571022	-0.3466	0.000817661
rs4777760	0.1544	0.012704868	-0.3345	0.065501458	-0.2443	0.000820701
imm_6_167379586	-0.2111	0.002460252	-0.1185	0.582694578	-0.3294	0.000822911
imm_6_167406568	-0.2210	0.001656589	-0.1046	0.630484869	-0.3294	0.000822911
rs6106325	0.2050	0.0004402	0.1313	0.579975136	0.2529	0.000826048
imm_1_113761409	0.3403	1.50752E-05	-0.0866	0.682165938	0.3332	0.000837771
imm_1_113762106	0.3446	1.19274E-05	-0.0866	0.682165938	0.3332	0.000837771
imm_1_113872742	0.3403	1.50752E-05	-0.0866	0.682165938	0.3332	0.000837771
rs6427203	0.1893	0.004280314	-0.1218	0.640289063	-0.2577	0.000838001
imm_14_97450083	-0.2956	0.000315024	-0.3128	0.414193319	-0.2932	0.00083946
imm_2_191690450	0.2477	0.001864301	0.1365	0.632723623	0.3158	0.000840587
imm_11_554045	-0.3615	0.00027847	-0.1572	0.587038502	-0.3984	0.000845017
rs12954327	0.2320	0.000409048	0.2952	0.085344905	0.2763	0.000851302
rs5921611	0.2113	0.001437044	-0.2741	0.290950288	0.2570	0.000854644
imm_10_101273379	0.1220	0.047180526	-0.2287	0.292426483	0.2411	0.000857648
imm_12_56754263	-0.3058	0.000313662	-0.5614	0.155872939	-0.3178	0.000859309
rs4761874	-0.1710	0.00141326	-0.0561	0.756628763	-0.2095	0.000865385
rs2071852	-0.1692	0.042426336	-0.1249	0.585839926	-0.3195	0.000866944
rs4859648	0.2127	0.006741302	0.0751	0.711978685	0.3267	0.000873805
imm_12_56351715	-0.1266	0.020076664	0.3262	0.092552242	0.2080	0.000877065
imm_7_51017501	0.1614	0.012415466	-0.1048	0.66524284	0.2488	0.00087717
rs893225	0.1455	0.124472294	-0.0430	0.863533169	0.3664	0.000889418
A1kg_2_43511014	0.1891	0.003880146	0.1414	0.619589106	0.2646	0.000895641
rs6837095	0.1772	0.003840777	0.2031	0.333361253	0.2375	0.000902038
imm_19_51859969	0.0831	0.212339594	-0.5185	0.011286802	0.2682	0.000905342
imm_4_102928020	0.1377	0.037707793	-0.2784	0.172735862	0.2849	0.000907093
imm_20_1558939	-0.2761	0.00028104	-0.4390	0.083791695	-0.3655	0.000908177
A1kg_2_43340990	0.1041	0.124245036	-0.5218	0.032511633	0.2476	0.000909904
A1kg_14_87544144	0.1733	0.017165175	-0.0926	0.737896027	0.3009	0.00091342
imm_2_65558892	0.2581	0.028930324	-0.0820	0.824772494	0.5199	0.000915128
A1kg_14_87488347	0.2713	0.001541034	0.1208	0.703403018	0.3277	0.000920594
A1kg_14_87489111	0.2713	0.001541034	0.1208	0.703403018	0.3277	0.000920594
A1kg_14_87496271	0.2713	0.001541034	0.1208	0.703403018	0.3277	0.000920594
imm_11_554295	-0.3579	0.000312771	-0.1572	0.587038502	-0.3945	0.000927894
imm_1_181565086	0.1335	0.025498579	-0.2979	0.189229053	0.2176	0.00093249
imm_1_181565125	0.1308	0.028570448	-0.2979	0.189229053	0.2176	0.00093249
imm_1_181560330	0.1333	0.026035405	-0.2979	0.189229053	0.2176	0.00093249
imm_1_181564842	0.1333	0.026035405	-0.2979	0.189229053	0.2176	0.00093249
imm_1_181564045	0.1306	0.029077491	-0.2979	0.189229053	0.2176	0.00093249
imm_1_181564236	0.1333	0.026035405	-0.2979	0.189229053	0.2176	0.00093249
imm_1_181564449	0.1333	0.026035405	-0.2979	0.189229053	0.2176	0.00093249
imm_1_181564553	0.1333	0.026035405	-0.2979	0.189229053	0.2176	0.00093249
imm_1_181564099	0.1306	0.029077491	-0.2979	0.189229053	0.2176	0.00093249
imm_4_103204873	0.1037	0.078072681	-0.2409	0.417738428	0.2321	0.000932605
imm_1_113796806	0.3356	1.92509E-05	-0.0866	0.682165938	0.3326	0.000934744
imm_7_50872124	-0.3208	0.005761708	0.6147	0.021697774	-0.4082	0.00094384
rs2415049	0.2699	0.003568048	-0.8330	0.069263824	0.3198	0.000945471
A1kg_6_30047957	-0.2036	0.008929919	0.6050	0.020696639	-0.2753	0.000947015
imm_1_113796951	0.1711	0.006629945	-0.0369	0.849151639	0.2459	0.000950204
imm_1_195664709	-0.1501	0.027425113	-0.2846	0.030305447	-0.3090	0.000952584
rs7929195	-0.1910	0.00278329	-0.3497	0.120469424	0.2468	0.000958685
A1kg_1_241049304	0.2059	0.008633487	0.4282	0.023184287	0.3151	0.000962561
rs4936808	-0.1666	0.022796645	0.5229	0.008291366	-0.3038	0.000970265
imm_5_96041386	0.1398	0.051432864	0.1994	0.26019954	0.3078	0.000972017
imm_5_96029035	0.1412	0.049336382	0.1994	0.26019954	0.3078	0.000972017
A1kg_14_87540731	-0.1901	0.002517481	0.1277	0.45142347	-0.2356	0.000979458
imm_15_76939827	0.1909	0.024040535	0.0679	0.800679615	0.3469	0.000987264
rs2881698	-0.1976	0.004302047	-0.2313	0.243421799	-0.2697	0.000987704
imm_22_35871820	-0.1893	0.00620406	0.1427	0.572685623	-0.2887	0.000990248
imm_1_181565233	0.1272	0.033902775	-0.2979	0.189229053	0.2166	0.000991619
rs3136513	-0.3100	0.006901643			-0.3987	0.000997072
imm_5_96014543	0.1430	0.046381013	0.1994	0.26019954	0.3044	0.000997891
imm_5_96017754	0.1384	0.053059261	0.1994	0.26019954	0.3044	0.000997891
imm_5_131554635	0.1686	0.01553817	-0.0457	0.863822251	0.2551	0.000999969
imm_5_131555613	0.1771	0.010769126	-0.0457	0.863822251	0.2551	0.000999969
imm_5_131553780	0.1771	0.010769126	-0.0457	0.863822251	0.2551	0.000999969
imm_5_131553782	0.1741	0.012086194	-0.0457	0.863822251	0.2551	0.000999969
imm_12_56349742	-0.1312	0.021334592	0.3795	0.044439402	-0.2243	0.001002373
imm_11_553649	-0.3635	0.00037491	-0.1572	0.587038502	-0.4052	0.001003531
imm_3_45969514	-0.1341	0.199842758	-0.5369	0.214778653	-0.4815	0.001007181
A1kg_X_153043675	-0.2329	0.000445094	-0.3357	0.309570887	-0.2779	0.001007404
A1kg_14_34901587	0.2097	0.001636593	-0.2173	0.189427541	0.2533	0.001014662
rs12566958	-0.1732	0.006801568	0.1255	0.570570114	-0.2631	0.001018564
imm_20_1557952	-0.2124	0.001433598	-0.1421	0.646331444	-0.2563	0.001020159
rs6578928	-0.4227	0.000361792	0.5944	0.292934091	-0.4269	0.001021817
rs2517673	0.1477	0.039141886	-0.1936	0.332784809	0.2450	0.001022697
imm_3_46143318	0.2198	0.002614787	0.1484	0.496954038	0.2850	0.001029891
imm_10_35485858	0.3223	0.000258121	0.3273	0.109636513	0.4127	0.001038108
imm_10_35506385	0.3223	0.000258121	0.3273	0.109636513	0.4127	0.001038108
rs9364837	-0.1434	0.00866827	-0.3182	0.12193009	-0.2219	0.001038597
rs5939203					0.3242	0.001041371
imm_16_11169778	0.1792	0.017688048	0.0319	0.847377087	0.2843	0.001045363
imm_1_113754758	0.3411	1.79474E-05	-0.0866	0.682165938	0.3307	0.001045798
imm_3_45937756	-0.1968	0.042154604	-0.4494	0.211169599	-0.5083	0.001047818
imm_15_77006243	0.2233	0.052765974	-0.5085	0.474034438	0.4480	0.001048324
imm_16_49295481	-0.1648	0.022112858	0.2202	0.255963517	-0.2863	0.001049614
imm_12_56365853	-0.1239	0.022779815	0.3262	0.092552242	0.2048	0.001049916
imm_12_56361665	-0.1239	0.022779815	0.3262	0.092552242	0.2048	0.001049916
rs1064190	-0.1502	0.007857412	-0.2104	0.226056033	-0.2113	0.001050338
rs1064191	-0.1502	0.007857412	-0.2104	0.226056033	-0.2113	0.001050338
rs1265063	-0.1514	0.007414076	-0.2104	0.226056033	-0.2113	0.001050338
rs1265064	-0.1514	0.007414076	-0.2104	0.226056033	-0.2113	0.001050338
rs2517450	-0.1514	0.007414076	-0.2104	0.226056033	-0.2113	0.001050338
rs2535290	-0.1510	0.007511574	-0.2104	0.226056033	-0.2113	0.001050338
vh_8_55703779	0.2302	0.014295433			0.3550	0.00105269
A1kg_17_29608024	0.2029	0.007597493	0.4555	0.028909646	0.2859	0.001054707
imm_12_56390371	-0.1408	0.015306458	0.2512	0.243860064	0.2211	0.001061186
imm_5_150275375	-0.0868	0.197081799	-0.0630	0.812871762	-0.2986	0.001061333
imm_10_64097655	-0.1614	0.012356391	0.3559	0.174019605	-0.2920	0.001061922
imm_19_51854520	-0.3300	0.008196157	-0.1895	0.670526518	-0.4460	0.001063275
imm_19_51853834	-0.3300	0.008196157	-0.1895	0.670526518	-0.4460	0.001063275
imm_1_196076900	0.1745	0.033322891			0.2542	0.001064892
imm_9_123115075	-0.1397	0.024869677	0.0464	0.785003651	0.2354	0.001082633
imm_9_123115837	-0.1345	0.03147975	0.0464	0.785003651	0.2354	0.001082633
imm_9_123115365	-0.1355	0.029881421	0.0464	0.785003651	0.2354	0.001082633
rs16843914	0.4406	0.00140339			0.4131	0.001087293
imm_1_195622440	-0.1672	0.024782521	-0.0833	0.592101688	-0.3327	0.001090209
A1kg_14_34901245	0.2097	0.001716303	-0.2173	0.189427541	0.2537	0.001093386
imm_5_150286288	-0.0849	0.204152348	-0.0630	0.812871762	-0.2973	0.001102937
imm_18_65652831	0.1857	0.020299893	-0.1736	0.525336952	0.2661	0.001104391
imm_15_36754057	0.2441	0.008516543	-0.1190	0.65259536	0.3390	0.001110688
imm_20_1447415	0.2234	0.006731356	-0.0128	0.959623283	0.3308	0.0011281
rs7995813	-0.2726	0.003752609	-0.3309	0.394783204	-0.3487	0.00112902
imm_1_113718787	0.1701	0.023684023	-0.1225	0.570501646	0.2581	0.001129525
rs6732969	-0.2403	0.000415099	0.0924	0.68351847	-0.2522	0.001131516
rs6879497	-0.1015	0.139793088	0.3341	0.117664885	0.2631	0.00113674
A1kg_1_101371827	0.1333	0.035603966	-0.2517	0.237865369	0.2407	0.001143002
rs1275583	-0.1621	0.045385558	-0.0386	0.858806525	-0.2973	0.001149058
rs7029340	0.2460	0.004432781	-0.8902	0.016440075	0.2987	0.001149687
rs8005178	0.1158	0.036266756	0.0434	0.846554341	0.2017	0.001150005
imm_1_181565636	0.1278	0.032687211	-0.2979	0.189229053	0.2136	0.001154046
imm_1_181565776	0.1278	0.032687211	-0.2979	0.189229053	0.2136	0.001154046
imm_1_181564672	0.1305	0.02931861	-0.2979	0.189229053	0.2136	0.001154046
imm_1_181566125	0.1278	0.032687211	-0.2979	0.189229053	0.2136	0.001154046
imm_1_181567138	0.1278	0.032687211	-0.2979	0.189229053	0.2136	0.001154046
imm_1_181566735	0.1278	0.032687211	-0.2979	0.189229053	0.2136	0.001154046
imm_1_181566934	0.1278	0.032687211	-0.2979	0.189229053	0.2136	0.001154046
imm_1_181566234	0.1305	0.02931861	-0.2979	0.189229053	0.2136	0.001154046
imm_1_181566504	0.1278	0.032687211	-0.2979	0.189229053	0.2136	0.001154046
rs1368783	-0.1953	0.006025462	0.0177	0.932107195	-0.2934	0.001154631
imm_1_195613922	-0.1585	0.038794703	-0.0833	0.592101688	-0.3490	0.00116781
imm_1_195609919	-0.1552	0.042893882	-0.0833	0.592101688	-0.3490	0.00116781
rs251565	0.1606	0.008434082	0.1571	0.488691376	0.2264	0.001180167
rs7381897	-0.1504	0.008533642	-0.2104	0.226056033	-0.2113	0.00118038
A1kg_17_29603901	0.2004	0.00843015	0.4555	0.028909646	0.2845	0.001187558
A1kg_2_43608159	0.2588	0.01437421	-0.4888	0.240854291	0.3657	0.00119256
rs2092101	-0.1808	0.003721211	-0.1215	0.459846727	-0.2574	0.001193111
imm_3_46171995	0.2920	0.014341526			0.4205	0.001194421
rs11869473	0.1960	0.000947388	0.1680	0.221044167	0.2659	0.001201219
A1kg_3_27700939	0.2688	0.000588986	0.0094	0.984518014	0.2802	0.001213293
imm_12_56384692	-0.1467	0.01169348	0.2512	0.243860064	0.2181	0.001218244
rs1991391	0.1571	0.013460012	0.1412	0.422426777	0.2446	0.001219535
imm_17_36121762	0.1479	0.025344155	-0.8144	0.001691056	0.2534	0.0012239
imm_17_36118257	0.1497	0.024300381	-0.8144	0.001691056	0.2534	0.0012239
imm_5_141514925	0.2589	0.008667906	-0.2217	0.481564346	0.3334	0.00122391
rs2571410	0.1662	0.046601624	-0.1051	0.605872613	0.2880	0.001231164
imm_7_128443154	-0.1126	0.071829014	0.2303	0.216145165	-0.2415	0.001240842
imm_19_51852241	-0.1943	0.009679447	-0.2339	0.447270172	-0.2840	0.001251053
imm_6_128335625	0.1943	0.019214901			0.3176	0.001256933
rs9919438	-0.2661	0.003420229	-0.2276	0.415306229	-0.3423	0.001258375
imm_21_15749436	0.0679	0.39646901	-0.1656	0.552660816	0.3077	0.00126091
imm_21_15739182	0.0679	0.39646901	-0.1656	0.552660816	0.3077	0.00126091
imm_21_15742759	0.0679	0.39646901	-0.1656	0.552660816	0.3077	0.00126091
imm_21_15741820	0.0679	0.39646901	-0.1656	0.552660816	0.3077	0.00126091
rs17171446	-0.3062	0.011333438	-0.1334	0.694198683	-0.4634	0.001263028
A1kg_2_43607250	0.2565	0.015514377	-0.4888	0.240854291	0.3651	0.001264245
rs2233966	-0.1505	0.006082926	0.1147	0.504223237	-0.1996	0.001264618
rs8093114	-0.5229	0.000743621			-0.5240	0.001267411
A1kg_14_87522194	0.1839	0.007939991	0.0902	0.689777159	0.2769	0.00126954
rs1632971	0.3566	0.002531537	-0.1521	0.628398154	0.4529	0.001271793
rs1632984	0.3566	0.002531537	-0.1521	0.628398154	0.4529	0.001271793
rs2743931	0.3566	0.002531537	-0.1521	0.628398154	0.4529	0.001271793
rs7604163	0.1971	0.004153922	0.3144	0.274993047	0.2225	0.001272293
A1kg_8_10922682	-0.2229	0.003635765	-0.1637	0.605991799	-0.2637	0.001280662
imm_14_97447711	-0.2841	0.000578561	-0.2802	0.493719974	-0.2880	0.00128406
imm_14_97448092	-0.2778	0.000782231	-0.2802	0.493719974	-0.2880	0.00128406
rs2382712	0.1050	0.123669601	0.0508	0.786000791	0.2775	0.001294283
imm_3_189564979	0.1084	0.063401676	0.1158	0.522109112	0.2235	0.00129914
rs367162	-0.1636	0.013156827	0.0973	0.644479755	-0.2406	0.001311669
rs380240	-0.1636	0.013156827	0.0973	0.644479755	-0.2406	0.001311669
rs2373895	0.1600	0.020940668	-0.0766	0.74490504	0.2547	0.001316008
imm_5_131473559	0.1631	0.015047008	-0.0146	0.952076475	0.2353	0.001320647
imm_5_131493587	0.1631	0.015047008	-0.0146	0.952076475	0.2353	0.001320647
rs12041567	-0.3244	1.73806E-05	-0.4634	0.111985296	-0.3200	0.001323536
A1kg_2_43596995	0.2355	0.017982928	-0.2560	0.542170101	0.3418	0.00132372
rs2233965	0.2284	0.039225614	0.2109	0.380893729	0.4848	0.001332575
imm_3_46021473	0.2298	0.000535847	0.3837	0.062762202	-0.2371	0.001335581
rs334040	-0.2063	0.000249714	-0.3310	0.135184541	-0.2227	0.001338558
rs722988	-0.1661	0.005492403	0.0081	0.972153364	-0.2382	0.001340634
rs6792073	0.2604	0.000254974	0.1499	0.626415834	0.2593	0.001348304
rs3772498	0.2192	0.013391474	-0.1445	0.643701645	0.3645	0.001349824
imm_11_552820	-0.3553	0.000487559	-0.1572	0.587038502	-0.3979	0.001355886
imm_10_35833895	-0.1850	0.002625611	-0.0365	0.865766425	-0.2441	0.001361257
rs8039508	-0.2286	0.000148726	-0.5451	0.002175858	-0.2372	0.001362446
rs2588935	0.1741	0.00789996	0.0809	0.739818855	0.2304	0.001364918
imm_22_35911431	0.1651	0.011578366	-0.0080	0.971593793	0.2517	0.00136742
A1kg_14_80569377	0.2351	0.013627448	-0.3107	0.638326886	0.3006	0.001370608
A1kg_3_27763784	-0.2231	0.00012101	-0.4196	0.143478518	-0.2240	0.001372259
imm_5_40391593	-0.1426	0.032799519	-0.3085	0.12708893	-0.2378	0.001372469
rs2241393	-0.1377	0.077012687	0.1446	0.41267303	-0.3035	0.001376667
rs8058610	0.1697	0.007746511	0.1272	0.505272066	0.2637	0.001386223
rs2101759	0.1418	0.025770511	-0.0996	0.65257886	0.2428	0.001387573
imm_12_56384129	0.1717	0.005756718	0.0976	0.650935392	0.2323	0.001400479
imm_10_35725182	-0.1912	0.00204158	-0.1282	0.554437488	-0.2446	0.001402805
imm_10_35718856	-0.1912	0.00204158	-0.1282	0.554437488	-0.2446	0.001402805
imm_10_35740841	-0.1912	0.00204158	-0.1282	0.554437488	-0.2446	0.001402805
imm_10_35739880	-0.1912	0.00204158	-0.1282	0.554437488	-0.2446	0.001402805
imm_10_35707139	-0.1912	0.00204158	-0.1282	0.554437488	-0.2446	0.001402805
imm_10_35794497	-0.1881	0.002403795	-0.1282	0.554437488	-0.2446	0.001402805
imm_10_35704664	-0.1912	0.00204158	-0.1282	0.554437488	-0.2446	0.001402805
imm_10_35739730	-0.1912	0.00204158	-0.1282	0.554437488	-0.2446	0.001402805
imm_10_35711623	-0.1912	0.00204158	-0.1282	0.554437488	-0.2446	0.001402805
imm_5_150152070	0.3150	0.000825249	0.0268	0.936919954	0.3339	0.001411053
imm_5_150152005	0.3150	0.000825249	0.0268	0.936919954	0.3339	0.001411053
imm_5_150150906	0.3305	0.000565205	0.0268	0.936919954	0.3339	0.001411053
rs136739	0.1224	0.090065585	-0.2398	0.379101269	0.2599	0.001423192
rs2535292	-0.1502	0.008099322	-0.2104	0.226056033	-0.2102	0.001425334
imm_9_116573992	-0.3380	2.42336E-05	-0.6010	0.002547974	-0.3367	0.001432326
rs4074310	0.2309	0.000325318	0.4042	0.077307565	0.2490	0.001433672
rs7188354	0.2455	0.003560452	-0.0884	0.80641485	0.3226	0.001434977
imm_7_128376663	-0.1013	0.102499733	0.2303	0.216145165	-0.2337	0.001435439
imm_7_128389378	-0.0979	0.115003838	0.2303	0.216145165	-0.2337	0.001435439
imm_7_128427424	-0.1059	0.087310402	0.2303	0.216145165	-0.2337	0.001435439
imm_5_131635219	0.2101	0.013576534			0.2940	0.001446583
rs3805036	-0.1313	0.01972967	0.0705	0.700204787	-0.2291	0.001449358
rs983309	-0.2396	0.004452929	-0.0144	0.950113383	-0.2896	0.001457172
imm_3_45934519	-0.1743	0.117415315	-0.5828	0.176137357	-0.4950	0.001465778
imm_1_196105075	-0.2819	0.005661232	-0.1650	0.549477798	-0.3735	0.00146603
rs11718171	0.2216	0.000479151	0.4610	0.037407845	0.2497	0.001468103
rs1560594	0.1771	0.033203346	-0.2779	0.299518861	0.3029	0.001468551
rs1045512	0.2046	0.000567377	0.0428	0.813882515	0.2237	0.001473673
A1kg_7_37404494	-0.1153	0.127856206	0.3893	0.104766623	0.2717	0.001477877
rs11129182	-0.1772	0.02193198	-0.6565	0.024719722	-0.2959	0.001480653
rs135059	0.0790	0.289403314	-0.2565	0.185611145	0.2793	0.001480722
imm_11_553257	-0.3679	0.000746687	-0.1572	0.587038502	-0.4147	0.001483262
imm_16_28327225	-0.2475	0.010484509	0.1063	0.778514017	-0.4160	0.001484015
rs2168637	-0.2373	0.00013847	-0.6343	0.009840298	-0.2511	0.001484294
rs1376041	-0.2583	0.043572004	-0.0621	0.843011387	-0.6937	0.00148887
imm_2_181541553	-0.1585	0.158278368	-0.0650	0.858254496	-0.4578	0.001492426
imm_9_123113374	0.1681	0.02224321	0.0112	0.969802075	0.2740	0.001493259
imm_22_28529926	0.2329	0.042385725	-0.2371	0.575015487	0.4155	0.001496425
rs2870148	0.3106	0.002277272			0.3774	0.001496509
rs10508468	-0.2182	0.000840119	-0.7580	0.003060097	-0.2929	0.001500085
imm_16_28851897	-0.1732	0.051422957	0.0679	0.818714381	-0.4681	0.001503276
imm_9_116739156	0.0955	0.443713818	-0.1644	0.654651089	0.4903	0.001505977
A1kg_14_80585433	0.2337	0.014846056	-0.2814	0.677895177	0.2973	0.001506003
A1kg_14_80579006	0.2310	0.014958725	-0.3107	0.638326886	0.2973	0.001506003
rs10483067	-0.2607	0.006193525	-0.0386	0.916544968	-0.3476	0.001517882
rs11074133	-0.1297	0.046315703	-0.6306	0.006157998	0.2380	0.001519463
A1kg_2_43505673	0.1967	0.003042017	0.4275	0.103205015	0.2628	0.001528042
imm_2_162921969	0.2069	0.007053611	0.2855	0.247713309	0.2968	0.001530025
rs2517453	-0.1449	0.010552859	-0.2104	0.226056033	-0.2055	0.00153263
rs2517455	-0.1461	0.00997569	-0.2104	0.226056033	-0.2055	0.00153263
imm_12_110944232	0.1441	0.156835197	0.2293	0.538442723	0.3457	0.001537451
imm_3_189599726	0.2353	0.000241489	0.5013	0.10092415	-0.2188	0.001548882
imm_3_50204033	0.3095	0.006173961			0.3630	0.001548918
imm_1_114247864	0.1961	0.012695557	0.1247	0.581315203	0.3213	0.001549509
imm_1_114244558	0.1961	0.012695557	0.1247	0.581315203	0.3213	0.001549509
imm_1_114244942	0.1961	0.012695557	0.1247	0.581315203	0.3213	0.001549509
imm_1_114228347	0.1961	0.012695557	0.1247	0.581315203	0.3213	0.001549509
rs7184321	0.2590	0.004765841	0.4604	0.261488143	0.3266	0.001549903
imm_10_35796164	-0.1815	0.003113793	-0.0365	0.865766425	-0.2420	0.001557845
rs6567787					0.2299	0.001559289
A1kg_6_30479116	0.2743	0.007349122	-0.0246	0.923544643	0.2440	0.001565586
rs5030728	0.2357	0.002014724	-0.0179	0.923075512	0.3580	0.001573249
imm_5_150156524	0.3277	0.000627233	0.0268	0.936919954	0.3371	0.001575547
rs2292354	0.2242	0.004669359	0.3735	0.112628841	0.3275	0.001595767
imm_10_64064964	0.0997	0.127978025	-0.6785	0.040214591	0.2317	0.001597664
rs11764334	0.1517	0.030028492	-0.0890	0.628748233	0.2695	0.001600592
imm_16_11139358	0.1929	0.008102088	0.3555	0.157698647	0.2672	0.001600769
imm_7_50986254					0.5004	0.001606843
imm_22_20128907	-0.1717	0.007989517	0.3441	0.11317462	-0.2250	0.001607409
imm_7_128439068	-0.1033	0.095216483	0.2303	0.216145165	-0.2312	0.00161192
rs4978101	-0.0703	0.584471438	0.0288	0.918084949	-0.5152	0.00161651
rs7225949	-0.1966	0.004146188	-0.1049	0.587622935	-0.2861	0.001621384
imm_2_233842196					-0.7018	0.00162166
rs833068	-0.1956	0.000674092	0.0182	0.93779401	-0.2020	0.001623043
rs12979616	0.1600	0.091024938	-0.3912	0.12741907	0.3567	0.001623586
imm_19_10403610	-0.1863	0.01420313	0.2565	0.212171776	-0.2829	0.001634005
imm_19_10401971	-0.1850	0.014762392	0.2565	0.212171776	-0.2829	0.001634005
imm_19_10403119	-0.1856	0.014439769	0.2565	0.212171776	-0.2829	0.001634005
rs4281004	-0.1962	0.01872643	0.9401	0.000187966	-0.2469	0.001651569
imm_1_159060066	0.2066	0.000731676	-0.1476	0.497520436	0.2256	0.001658423
imm_22_28452657	0.1120	0.056558472	-0.1184	0.466046903	-0.2172	0.001662679
rs2192187	0.1501	0.013182138	-0.1766	0.361526414	0.2215	0.001676192
seq_rs12979085	0.0852	0.247187233	0.0634	0.700539594	0.2958	0.001677203
rs10422359	-0.2020	0.000884722	-0.5938	0.01432736	-0.2360	0.001678407
imm_19_10405310	-0.1862	0.014607062	0.2565	0.212171776	-0.2802	0.001679085
rs1332339	0.1726	0.052833782	-0.1163	0.646529299	0.3366	0.001686589
rs3025643	0.2004	0.011823996	0.3647	0.062626512	0.3212	0.001690922
A1kg_2_43502732	0.1909	0.00414446	0.1473	0.543519831	0.2514	0.001700377
rs1879039	0.2180	0.007790914	0.0902	0.748361177	0.2981	0.001704168
imm_16_73825177	0.1318	0.059750922	-0.4404	0.025680231	0.2475	0.001706118
imm_3_45932693	-0.1667	0.128863836	-0.5828	0.176137357	-0.4783	0.001733513
imm_3_45929356	-0.1643	0.135882978	-0.5828	0.176137357	-0.4783	0.001733513
rs4974296	0.0821	0.475355926	0.0562	0.859404937	0.4361	0.001745003
imm_7_128445975	-0.1009	0.099821485	0.1441	0.431600669	-0.2280	0.001747356
rs12491484	0.0838	0.466337258	0.0550	0.865664545	0.4380	0.001753594
rs12495414	0.0728	0.526270345	0.0550	0.865664545	0.4380	0.001753594
rs2840528	-0.1078	0.111549908	0.0552	0.734993728	-0.2776	0.001758369
imm_10_35725770	-0.1812	0.003778835	-0.0365	0.861011769	-0.2397	0.001766894
imm_10_35713428	-0.1812	0.003778835	-0.0365	0.861011769	-0.2397	0.001766894
imm_22_20128351	-0.1693	0.008976961	0.3690	0.100286658	-0.2234	0.001767355
imm_12_56497916	0.2572	0.008153373	0.2501	0.419491695	0.3186	0.001777115
rs2104584	0.0564	0.561261909	-0.4089	0.363761879	0.3676	0.001777948
rs9261821	0.2771	0.00635642	-0.0849	0.738484804	0.2396	0.001784531
rs7941030	0.1046	0.08961755	-0.4337	0.0055509	0.2298	0.001785234
imm_3_189562629	0.2731	0.000938056	0.4199	0.07281377	0.2801	0.001788639
rs7653809	-0.1166	0.054429419	0.2750	0.085898063	0.2073	0.001796647
A1kg_14_34537930	-0.2536	0.006003594	-0.4486	0.036427874	-0.4271	0.001802305
rs6696434	0.1434	0.017318963	0.1571	0.419896787	0.2297	0.001806436
rs3781751	-0.2334	0.008651616	-0.0752	0.79913046	-0.3559	0.001820134
imm_2_185241825	0.1890	0.009465181	-0.1080	0.62689183	0.2783	0.001824202
rs4666248	-0.2811	0.000337231	-0.3788	0.117874861	-0.2917	0.001825807
rs7003556	0.1808	0.031991846	-0.1074	0.680972527	0.2970	0.001865789
rs7027203	0.1374	0.015638466	-0.1077	0.619396421	0.2074	0.001867928
rs12615624	0.1341	0.02606755	0.2325	0.343963874	0.2096	0.001870218
rs1409432	0.0994	0.148497338	-0.1762	0.438880538	0.2375	0.001875388
rs2896142	-0.2029	0.016259577			-0.2617	0.001875964
A1kg_8_10874978	0.2459	0.016353927	0.0060	0.984003623	0.3337	0.001882668
imm_3_50223811	0.0344	0.584224552	-0.4944	0.003751836	0.2138	0.001886418
A1kg_2_43605850	0.2248	0.034824976	-0.4906	0.236977527	0.3503	0.001886628
imm_5_158562619	-0.1578	0.008345911	-0.0345	0.866896725	-0.2538	0.001889597
A1kg_6_30477019	0.2446	0.004455848	-0.1245	0.644371634	0.2329	0.001891208
A1kg_6_30477937	0.2446	0.004455848	-0.1245	0.644371634	0.2329	0.001891208
A1kg_6_30478239	0.2446	0.004455848	-0.1245	0.644371634	0.2329	0.001891208
rs2291001	0.0918	0.26285927	-0.1867	0.540870709	0.2986	0.001894305
A1kg_2_43487228	0.1757	0.004552827	0.3769	0.13814999	0.2353	0.001894808
imm_11_118269327	-0.4111	0.002402104	0.1913	0.653836261	-0.4804	0.001898021
rs6678076	0.1603	0.017895696	-0.3474	0.111264111	0.2255	0.00189825
imm_6_167334280	-0.3876	0.001038662	0.0695	0.855033933	-0.3935	0.001901534
imm_14_97443623	0.1608	0.015371903	-0.1963	0.266369976	0.2749	0.001921165
imm_10_35838197	-0.1853	0.003579859	-0.0365	0.861011769	-0.2448	0.001923988
rs4293757	-0.2358	0.00241971	-0.0379	0.886881166	-0.3003	0.001928305
rs453862	-0.1613	0.016081601	0.0973	0.644479755	-0.2381	0.001928573
imm_3_48483970	0.2133	0.028703922			0.3241	0.00192956
A1kg_14_80231974	-0.1832	0.010205969			-0.2690	0.001930269
A1kg_2_43499672	0.1961	0.002658136	0.1473	0.543519831	0.2499	0.001931851
rs10085579	0.1527	0.014869985	0.0999	0.698806779	0.2231	0.00193394
rs2001907	0.1478	0.178485652	-0.0623	0.82371696	0.4113	0.001935881
imm_10_64198869	0.2284	0.021320163			0.3269	0.001937109
imm_10_64197825	0.2284	0.021320163			0.3269	0.001937109
A1kg_6_30048793	-0.2140	0.004197534	0.2842	0.333611143	-0.2448	0.00193944
imm_10_6082794	0.1639	0.022777881	-0.6891	0.018288434	0.2471	0.001941019
imm_1_170923269	0.2069	0.0300425	-1.4575	0.040519162	0.2880	0.001941966
rs8017258	-0.2006	0.007049913	0.2396	0.332284261	-0.2461	0.00194446
imm_7_50983416					0.4923	0.001946971
imm_7_50983890					0.4923	0.001946971
rs10975214	0.0715	0.288529589	-0.2242	0.337804374	0.2548	0.00195416
A1kg_2_43538613	0.2218	0.027717898	-0.2560	0.542170101	0.3250	0.001956379
A1kg_2_43538997	0.2218	0.027717898	-0.2560	0.542170101	0.3250	0.001956379
imm_10_35760890	-0.1717	0.005638331	0.0434	0.833211435	-0.2372	0.001959634
imm_10_6160430	0.1975	0.011174726	-0.0216	0.935003966	0.2815	0.001962364
imm_20_1566752	-0.1549	0.010665271	-0.1867	0.383370121	-0.2344	0.0019677
imm_6_128333374	0.2593	0.000701276	0.8353	0.012423174	0.2886	0.00196873
A1kg_3_27707852	0.2523	0.002255984	-0.0510	0.925996279	0.2701	0.001975731
rs562470	-0.1696	0.004204663	-0.1824	0.450904075	-0.2306	0.001977157
rs1257222	-0.1440	0.033203616	-0.1201	0.55412721	0.2377	0.001983222
A1kg_13_98839739	0.1178	0.086075539	-0.5173	0.034665392	0.2335	0.001984935
rs2535294	-0.1416	0.012706672	-0.2104	0.226056033	-0.2006	0.001985366
imm_10_35284636					0.3670	0.002003793
rs11630085	0.0893	0.160791414	-0.1915	0.240641638	0.2348	0.002013443
rs7767143	-0.1885	0.002710751	-0.0001	0.999757214	-0.2251	0.002013546
A1kg_14_87702340					0.3944	0.002020693
A20_18341499	0.1497	0.007689247	-0.1798	0.342080531	0.1944	0.002020978
rs3770254	-0.2492	0.009706137	-0.5723	0.093619964	-0.3686	0.002036236
imm_6_167441552	-0.2013	0.007025733	-0.0421	0.846291399	-0.3234	0.002037942
imm_6_167441614	-0.2013	0.007025733	-0.0421	0.846291399	-0.3234	0.002037942
rs9508016	-0.1642	0.01504519	-0.2905	0.197263488	-0.2415	0.002051584
A1kg_2_43487332	0.1771	0.00434258	0.3769	0.13814999	0.2338	0.002054896
imm_2_181514433	-0.1560	0.021123769	0.0567	0.777149876	-0.2479	0.002064735
imm_7_51041570	0.2666	0.016475383	-0.1865	0.662526397	0.3295	0.002065705
rs9488239	0.2249	0.017698276	0.2325	0.515764539	0.3417	0.002068439
rs11906089	-0.2119	0.01233609	-0.3065	0.355283848	-0.2914	0.002069124
rs11600829	-0.2385	0.007033812	-0.2000	0.439690316	-0.3511	0.002081459
rs4872007	0.1135	0.098030706	0.0699	0.693367092	0.2476	0.002083982
rs2770150	0.2413	0.001852894	-0.0179	0.923075512	0.3505	0.002084021
imm_10_35815446	-0.1804	0.004464607	0.0434	0.833211435	-0.2446	0.002087689
rs9393646	0.0625	0.547548639	-0.3798	0.172364791	0.3604	0.00209607
rs17677788	-0.1990	0.004054267	-0.1984	0.361874418	-0.2650	0.002101773
imm_10_6158972	0.2064	0.009141777	0.0559	0.833601875	0.2871	0.002102507
rs426921	0.1796	0.003533407	0.0120	0.962085673	0.2159	0.002104303
rs2535303	-0.1399	0.014080066	-0.2104	0.226056033	-0.1987	0.002108188
imm_9_116644679	0.1175	0.140509139	-0.2595	0.246292051	0.2739	0.002108505
rs4613960	0.0774	0.307026059	-0.3374	0.2065159	0.2817	0.002113293
imm_3_46105513	0.2063	0.005284524	0.0918	0.671617294	0.2706	0.002121095
imm_3_46101336	0.2063	0.005284524	0.0918	0.671617294	0.2706	0.002121095
imm_3_46105561	0.2063	0.005284524	0.0918	0.671617294	0.2706	0.002121095
A1kg_8_10874429	0.1947	0.018457208	0.1085	0.734798893	0.2619	0.002121484
A1kg_6_30489125	0.2733	0.007449902	-0.0849	0.738484804	0.2367	0.002123141
imm_20_1558551	-0.2449	0.000345574	-0.4125	0.105098758	-0.2871	0.002130089
rs334042	-0.1949	0.00063522	-0.3310	0.135184541	-0.2152	0.002133791
imm_20_1563228	0.1951	0.001771105	0.2862	0.16462408	0.2289	0.002135574
rs4900756	0.1891	0.003858423	0.2413	0.211435	0.2383	0.002141507
imm_12_54764269	0.1218	0.06652831	0.1385	0.425875027	0.2418	0.002143092
imm_12_54764925	0.1218	0.06742146	0.1448	0.404466787	0.2418	0.002143092
A1kg_19_18272802	0.0565	0.539533715	-0.2797	0.301572489	0.3130	0.002143799
A1kg_2_43615156	0.2477	0.014879236	-0.1859	0.625420265	0.3497	0.002153826
imm_5_131625968	0.1890	0.028241439			0.2853	0.002156477
rs3845453	0.3737	0.000989609	-0.1512	0.652688065	0.5173	0.002166682
rs764606	0.1983	0.00045325	0.4986	0.014189013	0.2169	0.00216733
imm_20_1562288	-0.2472	7.04423E-05	-0.3986	0.065476133	-0.2803	0.002175729
rs7760172	0.0747	0.465065208	-0.2627	0.26388054	0.2804	0.002176613
rs850938	-0.1459	0.01636757	0.3568	0.062056414	-0.2265	0.002183896
rs1119824	-0.1135	0.06827905	0.3437	0.094138587	0.2338	0.002190764
rs10928195	-0.2786	1.46588E-05	0.0034	0.987726671	-0.2491	0.002203513
rs871846	0.1717	0.007227033	0.1114	0.545543419	0.2517	0.002216093
rs6481582	-0.2102	0.00106576	0.1301	0.540856463	-0.2354	0.002216139
rs7504347	0.0498	0.603809507	0.0231	0.921572627	0.3873	0.002221525
rs7824328	-0.2170	0.002515431	-0.0232	0.89829365	-0.2643	0.002222741
A1kg_6_30049163	-0.2106	0.005198359	0.2842	0.333611143	-0.2416	0.002234621
imm_19_10421905	-0.1766	0.01140454	0.1791	0.434847409	-0.2499	0.002243468
imm_12_56376507	-0.1220	0.026141545	0.2315	0.276901423	0.1973	0.002249965
rs12022410	-0.1580	0.010898107	-0.2109	0.223781427	-0.2335	0.002252576
rs4799542	-0.1577	0.022210709	0.1568	0.49262091	-0.2580	0.002253322
rs4799543	-0.1538	0.02554149	0.1568	0.49262091	-0.2580	0.002253322
rs4799544	-0.1526	0.027173146	0.1568	0.49262091	-0.2580	0.002253322
rs6460437	0.1934	0.001948558	-0.1361	0.598150553	-0.2170	0.002255921
rs7574366	-0.2800	0.00210209	0.2176	0.32137034	-0.3539	0.002255942
imm_4_103207211	0.0925	0.114367444	-0.2409	0.417738428	0.2126	0.002259566
A1kg_2_43338179	0.0876	0.167563963	-0.6792	0.008898764	0.2210	0.002269323
imm_5_131495968	0.1652	0.031250336	-0.6852	0.043585673	0.2538	0.002275492
rs1865273	-0.1516	0.026857973	0.1568	0.49262091	-0.2578	0.002286627
rs1897730	-0.1475	0.031470465	0.1568	0.49262091	-0.2578	0.002286627
rs892396	-0.1475	0.031470465	0.1568	0.49262091	-0.2578	0.002286627
rs8180912	0.1168	0.206050643	0.4059	0.121286986	0.3545	0.002288816
A1kg_6_30143320	0.2843	0.005275879	-0.0216	0.928549349	0.2415	0.002292871
rs9261870	0.2229	0.034555904	-0.0849	0.738484804	0.2464	0.002292998
imm_16_28539031	-0.2238	0.001842234	0.2294	0.356957386	-0.3180	0.002296957
imm_12_56375680	-0.1203	0.031370393	0.2512	0.243860064	0.1961	0.00229728
seq_rs59956283	-0.1183	0.03445762	0.2512	0.243860064	0.1961	0.00229728
rs920666	-0.1406	0.030083271	-0.0823	0.701143734	-0.2405	0.002300243
rs6509546	-0.2222	0.000930615	-0.2087	0.425649485	-0.2590	0.002300549
imm_10_6127032	-0.2646	0.00888694	0.1722	0.715219242	-0.3557	0.002304591
imm_10_64108277	-0.1408	0.020923919	0.3213	0.212431032	-0.2572	0.002306854
rs12456328	0.2902	0.000423441	-0.0475	0.863990847	0.2987	0.002308971
rs9360341	0.2183	0.001262527	-0.0679	0.688894813	0.2443	0.002311518
imm_9_123148780	0.1705	0.039702526	-0.3295	0.404482602	0.2954	0.002324873
imm_9_123148843	0.1705	0.039702526	-0.3295	0.404482602	0.2954	0.002324873
imm_3_45938501	-0.1638	0.053754717	-0.5671	0.169050779	-0.3143	0.002330158
imm_16_28897602	-0.2432	0.011100219	-0.2072	0.534309085	-0.4480	0.002330598
imm_16_28895770	-0.2432	0.011100219	-0.2072	0.534309085	-0.4480	0.002330598
imm_10_35881396	-0.1951	0.001682952	-0.1864	0.399574691	-0.2340	0.00234126
imm_10_35896417	-0.1951	0.001682952	-0.1864	0.399574691	-0.2340	0.00234126
imm_10_35879315	-0.1977	0.00152682	-0.1733	0.428914419	-0.2340	0.00234126
imm_1_195642767	-0.1496	0.053541092	-0.0833	0.592101688	-0.3281	0.002341357
rs231173	-0.1731	0.015841422	-0.1039	0.599414944	-0.2986	0.002341485
imm_10_64192396	-0.1815	0.012628389	-0.1937	0.313246485	-0.2585	0.002342731
rs2041874	-0.1034	0.075930076	0.2357	0.105674459	-0.2275	0.002345418
imm_3_49783521	-0.1254	0.109341628	0.0711	0.801678316	-0.2585	0.002350262
imm_3_49787610	-0.1119	0.155352259	0.1659	0.556435777	-0.2585	0.002350262
imm_3_49783194	-0.1119	0.155352259	0.1659	0.556435777	-0.2585	0.002350262
A1kg_6_30485296	0.2447	0.019085696	-0.0419	0.873812672	0.2344	0.002350798
A1kg_1_171648263	0.0725	0.253185635	-0.3345	0.032787353	-0.2412	0.002351047
A1kg_1_171648727	0.0742	0.242211595	-0.3345	0.032787353	-0.2412	0.002351047
A1kg_1_171648396	0.0742	0.242211595	-0.3345	0.032787353	-0.2412	0.002351047
seq_t1d_1_196977161_	-0.2258	0.000923814	-0.1663	0.492890412	-0.2440	0.002351907
imm_3_50416575	0.2933	0.011702378	0.3969	0.114319776	0.3526	0.002352005
imm_3_50427476	0.2900	0.012901607	0.3969	0.114319776	0.3526	0.002352005
imm_6_167464268	-0.1411	0.034823952	-0.0517	0.796447697	-0.2561	0.002355586
imm_16_28900550	-0.2383	0.006109819	-0.0494	0.875116277	-0.3854	0.002361993
imm_16_28884521	-0.2386	0.006000709	-0.0494	0.875116277	-0.3854	0.002361993
rs3818079	-0.1436	0.051023564	-0.0392	0.857141398	-0.2796	0.002374068
rs6682427	-0.2278	0.012306761	0.8002	0.064412225	-0.3127	0.002380503
imm_10_101272958	0.1410	0.022396702	0.1759	0.358399394	-0.2233	0.002382147
imm_1_113720639	0.2185	0.002632265	-0.0565	0.813191062	0.2509	0.002382583
imm_1_159059283	0.2053	0.000777178	-0.1125	0.602463609	0.2179	0.002384599
A1kg_6_30481706	0.2354	0.022404814	-0.0758	0.77060935	0.2326	0.002386645
A1kg_18_41185687	0.2088	0.004025974	-0.3612	0.066209329	0.2730	0.002388912
A1kg_6_30534207	0.2340	0.02854917	-0.0849	0.738484804	0.2473	0.002391189
A1kg_6_30521149	0.2340	0.02854917	-0.0849	0.738484804	0.2473	0.002391189
imm_2_60785374	0.1877	0.002425107	0.6163	0.000821642	0.2164	0.002394156
seq_rs12569358	-0.2297	0.000600384	-0.1663	0.492890412	-0.2404	0.00239579
seq_rs1932435	-0.2297	0.000600384	-0.1663	0.492890412	-0.2404	0.00239579
seq_rs4581301	-0.2246	0.000811427	-0.1663	0.492890412	-0.2404	0.00239579
seq_t1d_1_196976837_	-0.2260	0.000746674	-0.1663	0.492890412	-0.2404	0.00239579
imm_3_45945846	-0.0949	0.381564077	-0.4005	0.349361508	-0.4773	0.002405298
rs4959148	0.2213	0.035969827	-0.5503	0.223828667	0.3878	0.002405611
imm_16_28422355	-0.1932	0.033376172	0.2704	0.295092574	-0.4341	0.002406807
imm_10_101283025	0.1352	0.024217622	-0.1656	0.406320186	0.2304	0.002407248
A1kg_2_43609705	0.2942	0.016717808			0.4951	0.002411447
A1kg_2_43617688	0.2942	0.016717808			0.4951	0.002411447
A1kg_2_43617313	0.2755	0.025387248			0.4951	0.002411447
rs9261800	0.2640	0.009913178	-0.0849	0.738484804	0.2346	0.002417993
imm_5_150367686	-0.0987	0.115367205	0.2119	0.431777828	-0.2280	0.002421961
imm_3_189582114	-0.1866	0.003072877	0.2628	0.237348169	-0.2408	0.002425604
rs2571400	-0.1226	0.034904514	0.5417	0.016185565	0.1922	0.002434925
rs12531292	0.2037	0.018232665	0.4827	0.143573921	0.3336	0.002443132
imm_16_30447536	0.2737	0.022135393	0.7576	0.113817862	0.3644	0.00244493
rs9263455	0.3176	0.020652899	-0.0270	0.937056884	0.5081	0.002453478
rs4583322	0.1350	0.017643026	-0.0161	0.924244951	0.2187	0.002460557
A1kg_14_34460044	-0.3621	0.015898476			-0.5387	0.002460995
imm_16_84577142	0.0927	0.220669085	-0.3245	0.334228248	0.2643	0.002461757
rs4802742	0.1852	0.009843138	0.3089	0.128458794	0.2706	0.002462892
A1kg_8_10908121	-0.3820	0.001689487			-0.4102	0.002464242
imm_3_189599601	0.2134	0.001047493	0.3089	0.258682559	-0.2012	0.00246495
imm_1_113747512	0.3044	8.32796E-05	-0.0866	0.682165938	0.2915	0.00247143
imm_5_158558925	-0.1531	0.010395671	-0.0345	0.866896725	-0.2473	0.00247459
imm_1_195640798	-0.1481	0.052928178	-0.0833	0.592101688	-0.3203	0.002480163
rs10843463	0.1825	0.004151382	-0.3074	0.232248353	0.2374	0.002481069
rs6976370	0.1825	0.006970156	-0.2712	0.22502093	0.2589	0.002482564
rs9398152	0.2157	0.05185492	0.0091	0.97078798	0.3627	0.002488179
imm_6_167438462	-0.2116	0.005289538	-0.1906	0.396474901	-0.3168	0.002489267
imm_6_167439776	-0.2116	0.005289538	-0.1906	0.396474901	-0.3168	0.002489267
imm_6_167440739	-0.2116	0.005289538	-0.1906	0.396474901	-0.3168	0.002489267
rs9869425	0.1377	0.076907487	-0.5984	0.010870344	0.2624	0.002495024
imm_5_96026551	0.1269	0.075802859	0.1994	0.26019954	0.2822	0.002498834
rs1570712	-0.2006	0.003617793	-0.1984	0.361874418	-0.2592	0.002499316
rs6559849	-0.2326	0.002326818	-0.2456	0.20429764	-0.3087	0.002499798
imm_3_189564028	-0.1817	0.02071839	0.3366	0.18629304	-0.3004	0.002502065
imm_1_114238493	0.1817	0.022911696	0.0870	0.699692272	0.3137	0.002521011
imm_1_114238005	0.1905	0.016455288	0.1247	0.581315203	0.3137	0.002521011
imm_1_114227116	0.1905	0.016455288	0.1247	0.581315203	0.3137	0.002521011
imm_1_114235699	0.1910	0.016438576	0.1247	0.581315203	0.3137	0.002521011
imm_1_114235493	0.1878	0.018033954	0.1247	0.581315203	0.3137	0.002521011
rs3899614	-0.1519	0.007050021	-0.3893	0.027696369	-0.2200	0.002521856
rs1804506	-0.2463	0.003602064	1.0458	0.002137316	-0.2988	0.002526558
rs819329	-0.0948	0.223079402	-0.1998	0.284042241	-0.3078	0.002526722
rs17108424	0.1698	0.027022865	-0.1297	0.588608961	0.2859	0.00252742
rs11936360	0.1567	0.040812321	-0.3881	0.048531538	0.2743	0.002528826
seq_rs59944279	0.2933	0.001221072	0.1759	0.570530824	0.3206	0.002530164
A1kg_2_43499179	0.1841	0.005278801	0.1473	0.543519831	0.2390	0.002531519
imm_7_51011402	0.1114	0.15715654	-0.6444	0.256010807	0.2680	0.002537771
rs6495554	0.1646	0.004731788	-0.0678	0.788533491	0.1981	0.002540185
rs8091707	0.2560	0.00301529	0.3892	0.248395861	0.3019	0.002542197
rs7313065	-0.1970	0.001067614	-0.0727	0.724608427	0.2193	0.002543985
rs157580	-0.2809	0.000524135			-0.3485	0.002544611
imm_12_56378821	-0.1180	0.03696902	0.2512	0.243860064	0.1984	0.002548852
rs9828221	-0.1128	0.158700982	-0.2540	0.319084008	-0.3163	0.002553745
imm_3_33045162	0.3022	0.000170511	0.2389	0.303349905	0.3666	0.002554234
rs7226004	-0.1360	0.063025958	0.2089	0.231905297	-0.2619	0.002554357
A1kg_8_10821179	0.2287	0.011410276	-0.0638	0.850139291	0.3763	0.002559005
rs245600	-0.1202	0.119895277	-0.2097	0.21969867	-0.3058	0.002559718
A1kg_6_30047981	-0.1914	0.033534868	0.9401	0.000187966	-0.2590	0.002566794
rs9847710	0.0780	0.18797763	0.1154	0.460631223	-0.2157	0.002570705
imm_3_49733768	-0.1010	0.201301246	0.2991	0.309155837	-0.2568	0.002571296
rs7163931	0.1536	0.005899691	-0.0678	0.788533491	0.1879	0.002573997
imm_9_116591274					0.4021	0.002575062
rs16928962	0.2321	0.010675182			0.2769	0.002575958
rs335544	-0.1254	0.078892241	0.1309	0.576630729	-0.2695	0.002576189
rs4872515	0.1740	0.002512441	0.0350	0.883270586	-0.1963	0.002576729
rs6929796	0.2280	0.002547579	0.2318	0.385646128	0.2594	0.002588839
rs11061995	0.1686	0.080392493	0.4556	0.1100693	0.3803	0.002589216
imm_14_97442818	-0.1398	0.030579322	0.2944	0.120954273	-0.2451	0.002589335
imm_14_97439978	-0.1378	0.033111743	0.2944	0.120954273	-0.2451	0.002589335
imm_14_97440141	-0.1378	0.033111743	0.2944	0.120954273	-0.2451	0.002589335
imm_14_97449352	-0.1379	0.032632251	0.2944	0.120954273	-0.2451	0.002589335
imm_14_97441848	-0.1378	0.033111743	0.2944	0.120954273	-0.2451	0.002589335
A1kg_6_30482308	0.2682	0.009387896	-0.0849	0.738484804	0.2395	0.002595367
rs1483103	0.1688	0.011321964	-0.3226	0.118521845	0.2657	0.002601102
A1kg_1_171649359	0.0710	0.262221777	-0.3345	0.032787353	-0.2380	0.002601746
imm_7_128371320	-0.0857	0.151925717	0.3426	0.014159345	-0.2132	0.002603739
imm_18_65640955	0.1637	0.042460922	-0.1736	0.525336952	0.2492	0.002610091
imm_18_65639393	0.1637	0.042460922	-0.1736	0.525336952	0.2492	0.002610091
imm_18_65643565	0.1674	0.040165268	-0.1736	0.525336952	0.2492	0.002610091
imm_18_65637680	0.1595	0.048790379	-0.1736	0.525336952	0.2492	0.002610091
imm_3_49711176	-0.0982	0.214647276	0.2991	0.309155837	-0.2563	0.002615595
imm_3_49751182	-0.0982	0.214647276	0.2991	0.309155837	-0.2563	0.002615595
imm_3_49745036	-0.1037	0.186166849	0.2991	0.309155837	-0.2563	0.002615595
imm_3_49713949	-0.0982	0.214647276	0.2991	0.309155837	-0.2563	0.002615595
rs1995825	-0.2899	0.004835797	-0.2815	0.551136131	-0.3719	0.002618796
imm_14_100393299	0.1427	0.044008595	0.0695	0.690770802	0.2554	0.002621143
imm_9_4252077	0.1589	0.022030025	-0.2522	0.115171483	0.2518	0.002622277
A1kg_6_30484466	0.2535	0.013279884	-0.0332	0.906353084	0.2315	0.002623771
rs2517529	-0.1488	0.009512647	0.0842	0.614236722	-0.1934	0.002624881
rs3786688	0.0675	0.411643658	-0.3648	0.138325962	0.2820	0.002626572
A1kg_1_93203514	0.3915	2.21192E-05	0.2536	0.277438966	0.4214	0.002630618
A1kg_1_93215631	0.3790	3.55857E-05	0.2536	0.277438966	0.4214	0.002630618
rs8031627	0.4225	8.03698E-07	0.5639	0.000491182	0.3616	0.00263393
rs2523964	-0.1857	0.014660926	0.5721	0.042140954	-0.2416	0.002634827
rs3848542	0.1344	0.038381724	0.0210	0.898740279	0.2258	0.00263942
A1kg_2_43489083	0.1716	0.006517874	0.2839	0.291308628	0.2283	0.002653787
imm_16_11127221	0.1843	0.008298117	0.3746	0.134987697	0.2433	0.002654542
rs2857656	0.1766	0.007149853	0.1906	0.376242307	0.2313	0.002655148
imm_1_195643333	-0.1508	0.051210843	-0.0833	0.592101688	-0.3356	0.002657691
rs6794955	0.2157	0.002292293	0.0840	0.746544255	0.2287	0.002659613
rs11710948	-0.2063	0.008949424	-0.4248	0.097531467	-0.3025	0.002664387
rs11157653	-0.3858	0.000656815	-0.2272	0.47047874	-0.3905	0.002672014
A1kg_2_43649982	-0.1975	0.00475282	-0.4378	0.026372801	-0.2651	0.002677938
rs228224	0.2108	0.00735999	0.1294	0.378614976	0.2785	0.002678172
rs7553397	-0.1157	0.048488316	-0.3967	0.023069052	-0.1994	0.002680598
imm_3_48473710	0.2045	0.037188007			0.3128	0.002685068
rs540479	-0.1654	0.005190286	-0.1824	0.450904075	-0.2229	0.002688703
A1kg_6_30492296	0.2702	0.002111091	0.0513	0.835907179	0.2161	0.002695123
rs7904348	-0.1693	0.025572589	-0.0283	0.907022444	-0.3377	0.002696347
rs785426	0.0659	0.252370725	0.5020	0.011415208	0.2122	0.002697765
imm_1_195680720	-0.1546	0.036102986	-0.3398	0.021054404	-0.3018	0.002699869
rs1647960	0.0830	0.414645926	0.1945	0.354187146	0.5141	0.002700532
rs2354867	0.1168	0.079865856	0.1677	0.506791777	0.2544	0.002704953
imm_3_49474833	-0.1236	0.102880615	-0.1523	0.53269198	-0.2395	0.002709943
imm_3_49514421	-0.1121	0.139631648	-0.0839	0.719800618	-0.2395	0.002709943
rs3814095	0.2866	7.36068E-05	0.0380	0.895442711	0.2512	0.002716966
seq_t1d_19_60541877_	0.3440	0.001105323	0.4787	0.090562228	0.3849	0.002721639
rs16843910	0.3376	0.004845565			0.3487	0.002724345
imm_10_61984544	-0.2311	0.022109316	0.1237	0.692381444	-0.3576	0.002724403
seq_t1d_19_60292548_	0.1873	0.007336642	-0.1128	0.641761044	0.2436	0.002730398
rs244300	-0.1721	0.012567211	-0.0256	0.895675764	-0.2763	0.002744907
imm_9_5254425	0.2233	0.000234338	0.0205	0.91327548	-0.2305	0.002750369
imm_10_64139993	0.2009	0.003057499	0.3750	0.328063913	0.2427	0.002750776
imm_3_58135961	0.2280	0.057908735	-0.3421	0.476800119	0.4389	0.002758701
A1kg_6_30485722	0.2449	0.016926311	-0.0849	0.738484804	0.2302	0.002762272
A1kg_6_30488186	0.2615	0.010283128	-0.0849	0.738484804	0.2302	0.002762272
A1kg_6_30480094	0.2356	0.021585808	-0.1171	0.651192647	0.2302	0.002762272
A1kg_6_30481499	0.2469	0.015964521	-0.0849	0.738484804	0.2302	0.002762272
A1kg_6_30480654	0.2469	0.015964521	-0.0849	0.738484804	0.2302	0.002762272
A1kg_6_30480966	0.2454	0.016724183	-0.0849	0.738484804	0.2302	0.002762272
A1kg_6_30482087	0.2247	0.025992638	-0.0849	0.738484804	0.2302	0.002762272
rs9261802	0.2469	0.015964521	-0.0849	0.738484804	0.2302	0.002762272
A1kg_6_30485406	0.2469	0.015964521	-0.0849	0.738484804	0.2302	0.002762272
A1kg_6_30485684	0.2496	0.01467215	-0.0849	0.738484804	0.2302	0.002762272
A1kg_6_30485778	0.2469	0.015964521	-0.0849	0.738484804	0.2302	0.002762272
A1kg_6_30486224	0.2541	0.013215085	-0.0849	0.738484804	0.2302	0.002762272
A1kg_6_30486369	0.2469	0.015964521	-0.0849	0.738484804	0.2302	0.002762272
A1kg_6_30486473	0.2454	0.016724183	-0.0849	0.738484804	0.2302	0.002762272
rs9261817	0.2469	0.015964521	-0.0849	0.738484804	0.2302	0.002762272
rs9261829	0.2643	0.009379284	-0.0849	0.738484804	0.2302	0.002762272
A1kg_6_30488260	0.2615	0.010283128	-0.0849	0.738484804	0.2302	0.002762272
rs686182	-0.1631	0.008486079	-0.5618	0.022712311	-0.2139	0.002763948
imm_6_137948623	0.0105	0.909050561	-0.0746	0.684399201	0.4364	0.002766223
imm_6_137941441	0.0105	0.909050561	-0.0746	0.684399201	0.4364	0.002766223
rs7637241	0.1600	0.016901846	-0.1102	0.54698791	0.2351	0.002770021
imm_10_64113194	0.1099	0.102143539	-0.1132	0.61973904	-0.2529	0.002778623
imm_7_51070400	0.2448	0.007025204	0.0170	0.963179049	0.2859	0.002781461
A1kg_6_30480520	0.2489	0.015250424	-0.0849	0.738484804	0.2314	0.002781708
A1kg_14_80246819	-0.2215	0.003854655	-0.1621	0.507094685	-0.2285	0.00278449
A1kg_2_43630357	-0.1891	0.006804966	-0.3886	0.044036927	-0.2608	0.002796344
imm_10_101275862	0.1057	0.096665156	-0.3800	0.079920923	0.2271	0.002796565
imm_10_101274627	0.1285	0.0426994	-0.2050	0.297224583	-0.2336	0.002802021
imm_10_101274560	0.1311	0.039141068	-0.2050	0.297224583	-0.2336	0.002802021
imm_2_68437411	0.1586	0.009431012	0.2082	0.476754101	0.2278	0.002803646
imm_1_195654579	-0.1475	0.056612752	-0.0833	0.592101688	-0.3234	0.002812334
rs805761	-0.0752	0.2441986	0.3792	0.056647538	-0.2157	0.002817559
rs4663627	0.1650	0.020779306	0.3846	0.002488352	0.2642	0.002818994
A1kg_6_30527237	0.2713	0.006247775	-0.1112	0.699210467	0.2314	0.002829539
rs11073831	-0.1644	0.009584199	0.2177	0.350558116	-0.2263	0.002834707
imm_11_118270297	-0.4066	0.003210922	0.1913	0.653836261	-0.4719	0.002835889
imm_17_36129210	0.1389	0.047126669	-0.8435	0.000668881	0.2534	0.002840706
rs11100164	0.1948	0.006342618	-0.0653	0.752281076	0.2545	0.002844931
rs10202434	0.2142	0.000953579	0.1511	0.47864678	0.2150	0.002848286
rs5954604	0.2164	0.003785499	0.1170	0.714722641	0.2897	0.002853384
rs13039850	0.1807	0.007064358	-0.0226	0.928046183	0.2429	0.00285605
imm_12_122163830	0.2844	0.000921851	-0.0923	0.845267207	0.2766	0.002864399
seq_t1d_1_197000235_	-0.2342	0.000230004	-0.4354	0.249783576	-0.2136	0.002868595
imm_12_122460051	0.1841	0.113651391	0.0208	0.947790743	0.3967	0.002878015
rs1365120	-0.1554	0.021320347	0.4770	0.021073558	0.2185	0.002878827
A1kg_2_43490978	0.1765	0.006905196	0.2839	0.291308628	0.2291	0.002879942
rs10766390	0.1341	0.022040305	-0.0050	0.984452729	0.2264	0.002888334
imm_10_64126237	0.2675	0.017996081			0.3476	0.002892283
imm_3_46098843	0.1491	0.042294588	0.0382	0.872433787	0.2626	0.002900274
rs9891783	-0.1705	0.020896457	-0.3642	0.093087372	-0.2539	0.002904882
rs11124916	-0.3327	0.004607529	-0.5529	0.03816143	-0.4340	0.002913311
rs1592050	0.1415	0.043510652	0.3786	0.028558868	0.2364	0.002916587
A1kg_2_43167955	-0.2790	0.025346388	-0.3383	0.198263637	-0.4216	0.002919886
imm_3_45986990	0.2952	0.022375474			0.3921	0.00292023
rs6814253	0.1878	0.01666803	-0.0567	0.802339164	0.2579	0.002922902
A1kg_2_43617043	0.1800	0.01349025	-0.4882	0.166139685	0.2431	0.002928502
rs1560332	-0.1078	0.178561876	-0.2495	0.327466512	-0.3102	0.002936066
rs6792345	-0.1078	0.178561876	-0.2495	0.327466512	-0.3102	0.002936066
rs6792363	-0.1073	0.181460696	-0.2495	0.327466512	-0.3102	0.002936066
imm_14_97448153	-0.2576	0.004786481			-0.2812	0.002936944
seq_rs16843838	0.2163	0.005170154	0.2136	0.267989919	0.2634	0.002937499
rs337844	0.1607	0.040450726	-0.5086	0.129585741	0.2604	0.002937763
rs3829658	-0.1719	0.010539215	-0.2710	0.202353559	-0.2556	0.002945484
rs12904303	0.1856	0.008040833	0.1161	0.629340876	0.2575	0.002950267
imm_5_96096950	0.1166	0.106949299	-0.0192	0.942395206	0.2547	0.002950436
imm_2_185841072	0.1582	0.056397611	0.0257	0.924933158	0.3601	0.002952799
rs467650	0.1660	0.00279691	-0.0089	0.964017549	0.2060	0.002967964
imm_2_65389440					0.4387	0.002969259
imm_15_76952496	0.1705	0.043773754	0.0679	0.800679615	0.3252	0.002977523
A1kg_6_30530715	0.3277	0.001104346	0.0830	0.738752852	0.2247	0.002990921
imm_14_97449828	-0.1369	0.034369664	0.2944	0.120954273	-0.2417	0.00299725
imm_14_97450788	-0.1369	0.034369664	0.2944	0.120954273	-0.2417	0.00299725
imm_14_97450847	-0.1369	0.034369664	0.2944	0.120954273	-0.2417	0.00299725
imm_14_97450854	-0.1369	0.034369664	0.2944	0.120954273	-0.2417	0.00299725
imm_5_150158458	0.2480	0.005213498	-0.1824	0.585276686	0.2695	0.002999557
rs16974200	0.1935	0.005754965	0.6026	0.071839758	0.2127	0.00300209
A1kg_6_30495666	0.2738	0.003513401	0.0513	0.835907179	0.2213	0.003006314
imm_5_131638131	0.2070	0.012801774			0.2648	0.003009813
imm_5_131640455	0.2083	0.012264018			0.2648	0.003009813
rs12621276	0.1961	0.001837312	-0.2219	0.325020406	0.2338	0.003021131
imm_12_122084821	0.3477	0.002867657			0.3537	0.003024528
A1kg_2_43659857	0.2432	0.010044634	-0.2654	0.481746004	0.3027	0.003032607
rs10233165	-0.1833	0.007519093	-0.0835	0.67027999	-0.2830	0.00304228
A1kg_6_30531096	0.2974	0.003167041	0.1410	0.583356915	0.2296	0.003051745
imm_15_76975699	0.1688	0.047715292	0.0679	0.800679615	0.3233	0.003053518
imm_15_76959821	0.1688	0.047715292	0.0679	0.800679615	0.3233	0.003053518
imm_17_23128674	0.1149	0.077084353	-0.0341	0.848169668	0.2349	0.003059462
imm_5_96180359	0.2690	0.002175975	0.1195	0.610012418	0.3238	0.003061921
rs4762140	0.0821	0.313197509	0.0402	0.879027608	0.2468	0.003063024
imm_3_161182213	0.3460	0.000267016	0.1689	0.589860672	0.4096	0.003064729
A1kg_13_98898424	-0.0822	0.219614211	0.4028	0.021876337	-0.2451	0.003070147
imm_6_128335748	0.2213	0.028505442			0.3761	0.003070812
rs746503	0.1184	0.037414834	0.2016	0.356444953	-0.1891	0.003071613
imm_12_56366407	-0.1100	0.043960091	0.2169	0.277428184	-0.1902	0.003074071
imm_5_96069176	0.1097	0.097359582	0.0196	0.92653844	0.2344	0.003074232
A10_6134617_C_DELETI	-0.1688	0.016786179	-0.3412	0.067820315	-0.2632	0.003079579
imm_5_150332129	0.1314	0.026142124	0.0676	0.754615671	0.2251	0.003081748
A1kg_2_199266451	0.1584	0.198489545	-1.0431	0.078781179	0.3639	0.003090532
imm_12_56401538	0.1926	0.001262587	0.0040	0.984436271	0.2106	0.00309481
imm_2_68437941	0.2018	0.006720186	0.3162	0.294863627	0.2781	0.003097968
A1kg_2_43486454	0.1695	0.010346315	-0.0264	0.921968654	0.2270	0.003100673
rs4785495	-0.1338	0.031665635	0.1084	0.536518317	-0.2294	0.003101623
rs9261947	0.2673	0.007357763	0.0513	0.835907179	0.2325	0.003103139
imm_9_4262041	-0.1983	0.001494773	0.1809	0.399232021	-0.2305	0.003105774
imm_22_28481687	0.1213	0.079188604	-0.1096	0.653718012	0.2319	0.003107817
imm_9_4291392	0.2360	0.00229692	-0.3035	0.214794377	0.2522	0.003109945
A1kg_2_43501071	0.1695	0.008507175	0.0895	0.741806656	0.2343	0.003109996
imm_5_96064781	0.1110	0.087556064	-0.0604	0.764827997	0.2254	0.003112353
imm_10_101283458	0.0992	0.089515166	-0.1991	0.32934645	0.2149	0.003113497
imm_10_134736548	0.3882	0.00213536	0.8853	0.039918023	0.3971	0.003114377
imm_16_28903258	-0.2305	0.007757871	-0.0494	0.875116277	-0.3719	0.003115745
rs899135	0.1661	0.031689872	-0.0088	0.968296616	0.2687	0.003121172
A1kg_1_171643102	0.0761	0.234946228	-0.4223	0.015357347	-0.2261	0.003128863
imm_17_36045007	-0.1367	0.02826382	0.2505	0.230204127	-0.2262	0.003133905
imm_10_64021587	0.1308	0.045075258	0.2190	0.54219222	0.2219	0.003135991
A1kg_6_30494298	0.2509	0.010033529	0.0513	0.835907179	0.2298	0.003139407
imm_14_97502976	0.2445	0.024439695	0.4782	0.177495416	0.3734	0.003145895
rs2124344	0.1404	0.047032257	0.1763	0.452106163	0.2358	0.003166728
rs7322884	-0.1695	0.010465983	0.0558	0.809968571	-0.2399	0.003168196
rs5950764					0.2900	0.003170492
seq_rs59271985	-0.2137	0.001813157	-0.1345	0.595848349	-0.2377	0.00317696
rs4427243	-0.1698	0.003666582	0.5968	0.001052681	-0.2152	0.003177354
imm_16_49323628	-0.1107	0.06278833	-0.0519	0.739799862	-0.2197	0.003178854
rs2523933	-0.1785	0.019453825	0.4777	0.104986182	-0.2361	0.003181388
A1kg_1_159823410	0.2669	0.002357892	0.1974	0.49187624	0.3252	0.003190185
imm_19_10398018	-0.1769	0.049499661	0.3231	0.109542431	-0.3325	0.003192801
A1kg_14_80570867	0.1684	0.038005705	-0.5602	0.149383212	0.2543	0.003195843
rs2071585	-0.1931	0.001243075	-0.2431	0.200835702	0.1895	0.003196566
A1kg_6_30546535	0.2325	0.017381172	0.0513	0.835907179	0.2318	0.003211207
A1kg_8_10971792	-0.3873	0.001311455			-0.3926	0.003211308
A1kg_7_50657981	0.1500	0.029524102	-0.0135	0.949404944	-0.2394	0.003212864
imm_10_35674773	-0.1740	0.004816339	-0.1282	0.554437488	-0.2229	0.003220951
imm_16_11135856	0.1818	0.013041951	0.2665	0.311264025	0.2489	0.003223996
rs2033884	0.0811	0.196979814	-0.1009	0.748171123	0.2047	0.003227763
seq_rs57522890	-0.2240	0.000762089	-0.1663	0.492890412	-0.2303	0.003231299
imm_11_118266801	-0.4038	0.004318398	0.1913	0.653836261	-0.4764	0.003237455
rs8040233	0.1310	0.050521304	-0.2901	0.189386373	-0.2359	0.003243202
imm_5_96051603	-0.1154	0.079933076	0.3374	0.191309641	-0.2211	0.003250396
imm_16_28320579	-0.2665	0.012362451	0.2239	0.481813012	-0.4300	0.00325373
imm_16_28632370	-0.2665	0.012362451	0.2239	0.481813012	-0.4300	0.00325373
imm_5_131573067	0.1589	0.026977635	-0.1393	0.597839423	0.2366	0.003253739
imm_7_51076973	0.2218	0.006570894	-0.0116	0.975201147	0.2614	0.003260939
imm_1_7771144	-0.1658	0.080115108	0.1983	0.279326936	-0.4225	0.003262952
A1kg_3_18622799					0.3795	0.003264156
A1kg_3_18622444					0.3795	0.003264156
A1kg_3_18623047					0.3795	0.003264156
rs4685087	0.1649	0.02444345	-0.2866	0.414526095	0.2359	0.003267952
rs11024256	0.1369	0.029136694	0.1600	0.461500628	0.2415	0.003269936
rs11913072	-0.2040	0.014762166	0.0989	0.653045923	-0.3246	0.00327127
imm_1_113715546	0.1707	0.036460448	-0.1225	0.570501646	0.2583	0.003277638
rs2233967	0.1802	0.131494298	0.2109	0.380893729	0.5090	0.003284712
imm_10_35759663	-0.1854	0.002863754	-0.1864	0.399574691	-0.2265	0.003287306
imm_10_35795351	-0.1884	0.002457294	-0.1864	0.399574691	-0.2265	0.003287306
A1kg_8_10995541	-0.4139	0.001756419			-0.4311	0.00328836
A1kg_X_12898601	0.1760	0.010303205	0.1225	0.530591473	0.2472	0.003289518
A1kg_14_34902588	0.1767	0.066898025	-0.7503	0.033221988	0.3170	0.003297133
A1kg_1_171606099	0.2606	0.002145811	0.2856	0.195674829	0.3006	0.003299984
imm_10_35776321	-0.1781	0.004060918	-0.0929	0.67415328	-0.2248	0.003301091
A1kg_10_59762782	0.2188	0.035107396			0.2899	0.003308235
imm_10_101283308	0.1271	0.032683468	-0.1656	0.406320186	0.2190	0.003314265
imm_3_189564863	-0.1785	0.023373918	0.3366	0.18629304	-0.2935	0.003315742
imm_9_5259170	0.2322	0.000139538	-0.0192	0.921329376	0.2213	0.003317355
imm_14_97450711	-0.1392	0.031130294	0.2944	0.120954273	-0.2392	0.003326458
seq_rs2603703	0.1716	0.009920398	-0.1128	0.641761044	0.2251	0.003339202
A1kg_3_27718832	0.2309	0.003422723	0.0094	0.984518014	0.2602	0.003339491
imm_3_58509590	0.2231	0.00401858	0.1904	0.417365265	0.2980	0.003341528
imm_20_1561956	-0.2356	0.000613239	-0.3952	0.092246598	-0.2841	0.003342047
imm_16_84577157	0.0877	0.24660111	-0.3245	0.334228248	0.2567	0.00334741
imm_16_28327341	-0.2254	0.025796714	0.1063	0.778514017	-0.4299	0.003348149
seq_t1d_1_196992348_	-0.2195	0.001045369	-0.2029	0.425242959	-0.2319	0.003360455
rs1592414	0.1821	0.006003218	0.0193	0.925932792	-0.2159	0.003361017
rs4892411	0.2642	0.000305614	0.1196	0.716727236	0.2555	0.003361526
imm_16_28420904	-0.1907	0.035123113	0.2704	0.295092574	-0.4174	0.003365586
rs10210691	-0.2422	0.024287015	-0.4818	0.177228301	-0.4182	0.00336822
rs10223338	0.1616	0.034214368	0.0699	0.737209723	0.2664	0.003371208
imm_14_100372768	0.3047	0.031885597			0.4022	0.003375614
rs7929648	-0.2093	0.005848787	-0.3141	0.4037953	-0.2335	0.003389865
rs2844806	0.1315	0.02181883	0.1451	0.518151164	0.1921	0.003394003
A1kg_14_34466930	-0.1338	0.030598478	-0.3618	0.089493165	-0.2258	0.003400556
imm_3_46422808	0.2858	0.021624795			0.3742	0.003403305
rs28468602	0.0844	0.13832187	-0.1434	0.367069359	0.2120	0.003410523
A1kg_18_41097205	-0.2029	0.001199402	-0.7985	0.002892549	-0.2216	0.003412152
rs2562321	-0.1328	0.122653994	-0.2097	0.21969867	-0.3580	0.003418073
rs11189178	0.1763	0.002504918	-0.3604	0.036981942	-0.2185	0.00342014
rs12125942	-0.1667	0.092576804	-0.2588	0.286170712	-0.3686	0.003429335
imm_4_103217890	0.0980	0.109331035	-0.2409	0.417738428	0.2083	0.003430624
imm_4_103210162	0.0854	0.155187779	-0.1162	0.682565685	0.2137	0.003433807
rs4902408	-0.1952	0.009042334	0.2977	0.317270006	-0.2497	0.003433873
imm_16_11126920	0.1830	0.008940758	0.3746	0.134987697	0.2388	0.003436756
imm_10_101276197	0.0982	0.092471849	-0.1991	0.32934645	0.2131	0.003440638
imm_19_10406893	-0.1858	0.014424705	0.4648	0.058606522	-0.2593	0.003458037
imm_22_20128721	0.2796	0.000922474			0.2602	0.003472739
imm_8_129358132	0.1211	0.047584558	-0.2282	0.287688314	0.2389	0.003476948
imm_12_9831415	0.1065	0.150529999	0.3138	0.104683579	0.2382	0.003478443
imm_1_171518956	-0.2223	0.014798631	-0.6674	0.004908317	-0.2948	0.00347918
imm_1_195630571	-0.1428	0.052541159	-0.0833	0.592101688	-0.2844	0.003485527
imm_10_35715252					0.3874	0.003489605
imm_10_61982938	-0.1413	0.048592158	0.2468	0.206888358	-0.2648	0.003490391
rs308194	0.0810	0.20799372	0.2742	0.110188751	0.2212	0.003491686
rs11721315	0.0634	0.584870407	0.0550	0.865664545	0.4149	0.003498256
rs12485775	0.0689	0.553017399	0.0550	0.865664545	0.4149	0.003498256
rs17790598	0.0778	0.472848101	0.0411	0.841651202	0.4149	0.003498256
rs3810107	-0.1854	0.052377704	-0.5115	0.163761442	-0.3363	0.00349881
A1kg_1_101375042	0.1475	0.028839626	-0.1869	0.386996643	-0.2429	0.003501612
rs12494880	0.1272	0.077890053	-0.2477	0.289835847	0.2388	0.003503112
A1kg_2_43480867	0.1642	0.006029991	0.1455	0.558985004	0.2017	0.003503591
rs392066	0.2156	0.002615673	0.1987	0.411840634	0.2236	0.00350842
rs1799384	0.1145	0.073697835	-0.1463	0.517185109	0.2224	0.003512031
rs7797770	0.2484	0.001827311	-0.3108	0.392921892	0.2249	0.00351215
rs10493708	0.1776	0.011503158	0.0539	0.833857533	0.2642	0.003516579
imm_10_6130328	0.2387	0.03896176	-0.6219	0.196277535	0.3597	0.003522283
imm_2_181502993	-0.1486	0.038487074	0.1597	0.490076338	-0.2611	0.003527159
rs11083237	-0.1836	0.004438238	-0.0239	0.892195079	-0.2397	0.003544619
imm_17_23216416	0.1413	0.088366814	-0.0879	0.829303704	0.2653	0.003544974
imm_16_73825563	0.0846	0.169419184	-0.5069	0.008759033	0.1897	0.003548898
A1kg_13_98898091	-0.0763	0.257256417	0.4387	0.010551976	-0.2379	0.003550536
A1kg_13_98897173	-0.0738	0.273893483	0.4387	0.010551976	-0.2379	0.003550536
imm_2_181504154	-0.1476	0.029009256	0.1597	0.490076338	-0.2354	0.003553432
rs10897874	0.2113	0.001841279	-0.1455	0.278737126	0.2479	0.003558116
imm_10_35892021	-0.1893	0.002998011	-0.1864	0.399574691	-0.2306	0.00355871
imm_16_30398355	-0.1881	0.011082189	0.4232	0.09092974	-0.2274	0.00356327
imm_5_150281610	-0.0630	0.365543614	-0.0435	0.868306914	-0.2797	0.0035641
A1kg_6_30496758	0.2913	0.002543793	0.0513	0.835907179	0.2187	0.003574067
A1kg_6_30496851	0.3000	0.001807266	0.0513	0.835907179	0.2187	0.003574067
A1kg_6_30497082	0.2682	0.005136664	0.0513	0.835907179	0.2187	0.003574067
rs9261895	0.2949	0.00221178	0.0513	0.835907179	0.2187	0.003574067
rs9261919	0.2949	0.00221178	0.0513	0.835907179	0.2187	0.003574067
A1kg_6_30499928	0.2949	0.00221178	0.0513	0.835907179	0.2187	0.003574067
A1kg_6_30499956	0.2949	0.00221178	0.0513	0.835907179	0.2187	0.003574067
A1kg_6_30500227	0.2949	0.00221178	0.0513	0.835907179	0.2187	0.003574067
A1kg_6_30500385	0.3038	0.001554926	0.0513	0.835907179	0.2187	0.003574067
rs3873386	0.1299	0.028335993	-0.0235	0.910157748	0.1896	0.00357467
imm_2_181507078	0.1358	0.024109268	0.0637	0.704409335	-0.2168	0.003583934
imm_7_51070317	0.2352	0.010059246	0.0170	0.963179049	0.2803	0.003588977
rs5957801	-0.1234	0.038534678	-0.2008	0.429453773	-0.2041	0.003591073
imm_2_185834730	0.1567	0.057405154	0.0102	0.96947813	0.3523	0.003594546
imm_2_185832954	0.1650	0.043826168	0.0102	0.96947813	0.3523	0.003594546
imm_2_185848638	0.1856	0.022146615	0.0102	0.96947813	0.3523	0.003594546
imm_2_185827705	0.1565	0.056732257	0.0102	0.96947813	0.3523	0.003594546
imm_2_185846606	0.1543	0.054945896	0.0102	0.96947813	0.3523	0.003594546
imm_10_61700700					0.4766	0.003601061
A1kg_6_30540764	0.2569	0.009064569	0.0513	0.835907179	0.2270	0.003605481
rs6909620	0.2393	0.004332939	0.0216	0.933761254	0.2209	0.003616842
rs9295895	0.2393	0.004332939	0.0216	0.933761254	0.2209	0.003616842
rs13338307					0.4092	0.003618496
rs176115	0.1640	0.080168721	0.4848	0.045308709	0.3431	0.003619915
imm_5_131627269	0.1194	0.032398932	-0.0552	0.771764492	0.2045	0.00362706
rs16972207	0.1233	0.081035756	-0.0355	0.918209939	0.2484	0.003648378
rs9843732	-0.1840	0.013589748	0.3740	0.166986616	-0.2507	0.0036511
imm_1_171439033	0.2131	0.035789888			0.2948	0.003651328
rs12653539	0.2779	0.001309648	0.1132	0.710270901	0.3171	0.003654047
imm_16_67374229	0.1791	0.000951647	0.0613	0.779046017	0.1945	0.003656223
seq_rs1322922	-0.3230	0.023304956			-0.4249	0.003666779
A1kg_19_18057409	0.2377	0.003953815	0.4564	0.143122945	0.2546	0.003668499
rs2370736	0.1349	0.178036135	0.1339	0.603497726	0.3689	0.003671001
imm_7_51078897	0.2097	0.00981878	0.0170	0.963179049	0.2592	0.003672454
rs6916938	-0.1951	0.013926785	-0.0304	0.950530206	-0.2783	0.003672865
rs10516038	0.1746	0.00496265	-0.4038	0.147191024	0.2135	0.003673871
rs3817637	0.1829	0.003079904	0.5868	0.012316742	0.1984	0.003676055
rs12507711	0.2108	0.007693385	-0.0910	0.783751127	0.2611	0.003678447
imm_5_150347973	0.0879	0.254901318	-0.2412	0.278189258	0.2958	0.003688263
A1kg_2_43488647	0.1664	0.009131993	0.2839	0.291308628	0.2216	0.003692955
imm_22_20342595	0.2752	0.003089228	0.1899	0.557823033	0.2936	0.003699249
imm_17_35465889	0.2434	0.000918631	0.3439	0.034844501	0.2762	0.003699921
imm_10_80737486	-0.2986	0.000301586	-0.2481	0.39689658	-0.3145	0.003701306
imm_1_196075293	0.1894	0.011593606	0.2478	0.416312942	0.2411	0.003701563
A1kg_X_12908583	0.1169	0.137221896	-0.4609	0.060628762	0.2734	0.003705846
A1kg_6_30516233	0.2615	0.008729535	0.0513	0.835907179	0.2287	0.003709318
A1kg_6_30538854	0.2589	0.009004938	0.0513	0.835907179	0.2287	0.003709318
rs356242	0.1642	0.003332581	0.1372	0.423838037	0.1970	0.003711004
imm_17_35119531	0.1778	0.00255981	0.0097	0.950553546	0.1989	0.003731831
imm_19_10421908	-0.1672	0.01448533	0.1904	0.353295785	-0.2348	0.003738176
imm_5_40426861	0.1771	0.003910238	0.3510	0.066123017	0.2268	0.003744011
A20_61386824	-0.1802	0.028450761	-0.3663	0.101933481	-0.3274	0.003748526
A1kg_6_30495752	0.2701	0.004331956	0.0282	0.910757346	0.2165	0.003761764
rs1498243	0.2001	0.002938474	0.0565	0.802244009	0.2195	0.003765861
rs13292512	-0.2802	0.061294594	-0.2224	0.692950796	-0.6001	0.003767911
imm_7_50982397	0.1155	0.176838554	-0.9004	0.023895919	0.2614	0.003773405
imm_1_113696250	0.1906	0.022404527	-0.1170	0.566175755	0.2813	0.003781305
rs3794986	-0.2177	0.000884805	-0.3912	0.263106164	-0.2262	0.003782741
A1kg_2_43599598	0.2159	0.034819039	-0.4906	0.236977527	0.3175	0.003784714
rs1570989	-0.1438	0.059666393	0.2928	0.088461297	-0.3005	0.003790063
imm_1_196084555	0.1588	0.067464173			0.2392	0.003798865
imm_1_196083410	0.1588	0.067464173			0.2392	0.003798865
imm_2_163050138	0.1461	0.03191826	-0.1313	0.568646734	0.2220	0.003801318
rs1382878	-0.2058	0.003553049	-0.2819	0.098595169	-0.2805	0.003804926
rs10138451	-0.1004	0.097558582	0.1923	0.475855853	-0.2028	0.003811942
imm_3_49763593	-0.1279	0.116783824	0.0910	0.792229465	-0.3017	0.003813378
A1kg_2_43603728	0.2206	0.036000337	-0.4906	0.236977527	0.3383	0.003814445
rs6716986	0.1443	0.01900462	0.3548	0.117204631	0.2163	0.003827779
imm_10_35645811	-0.1864	0.002577972	-0.1876	0.389670767	-0.2183	0.00382826
imm_10_35664088	-0.1712	0.005656721	-0.1282	0.554437488	-0.2183	0.00382826
imm_10_35677086	-0.1712	0.005656721	-0.1282	0.554437488	-0.2183	0.00382826
imm_10_35683803	-0.1769	0.004384996	-0.1282	0.554437488	-0.2183	0.00382826
imm_10_35701999	-0.1712	0.005656721	-0.1282	0.554437488	-0.2183	0.00382826
imm_10_35657728	-0.1712	0.005656721	-0.1282	0.554437488	-0.2183	0.00382826
imm_10_35652516	-0.1712	0.005656721	-0.1282	0.554437488	-0.2183	0.00382826
imm_10_35690224	-0.1712	0.005656721	-0.1282	0.554437488	-0.2183	0.00382826
imm_10_35691509	-0.1712	0.005656721	-0.1282	0.554437488	-0.2183	0.00382826
imm_10_35662916	-0.1712	0.005656721	-0.1282	0.554437488	-0.2183	0.00382826
imm_10_35686239	-0.1712	0.005656721	-0.1282	0.554437488	-0.2183	0.00382826
imm_3_45954881	-0.0990	0.277506444	-0.1778	0.627910202	-0.3529	0.003830862
imm_2_181513906	-0.1536	0.031887183	0.1597	0.490076338	-0.2573	0.003836044
rs1110464	0.1932	0.059579138	0.0106	0.966053849	0.3643	0.003845912
A1kg_14_34902417	-0.1908	0.001152967	-0.3557	0.020672894	-0.2060	0.003851108
imm_12_56404004	0.1871	0.001632646	0.0040	0.984436271	0.2050	0.003852155
rs382410	0.1434	0.013530579	-0.3907	0.159015761	-0.1958	0.003853798
rs1633012	0.3032	0.005460359	-0.1131	0.779086179	0.3452	0.00386354
imm_5_131539040	0.1454	0.034174908	-0.0696	0.767217171	0.2089	0.00387427
rs5939314					-0.2173	0.003879943
vh_X_144883994	0.1986	0.045455582	-0.1034	0.729544353	0.3514	0.003881227
A1kg_3_18605693	-0.1311	0.036429694	0.3168	0.143054239	-0.2441	0.003889512
rs6496880	0.1314	0.057455775	-0.5111	0.072266145	0.2377	0.003902924
A1kg_2_43643952	-0.1881	0.006863107	-0.3886	0.044036927	-0.2512	0.003913952
A1kg_2_43642381	-0.1843	0.00775027	-0.3886	0.044036927	-0.2512	0.003913952
A1kg_6_30490626	0.2772	0.003345869	0.0563	0.816963932	0.2168	0.003922199
A1kg_6_30491654	0.2714	0.004249601	0.0513	0.835907179	0.2168	0.003922199
imm_12_110191939	0.1392	0.06401628	-0.4611	0.077260266	0.2419	0.003927432
rs12549458	0.0668	0.409017906	-0.3247	0.151986178	0.2714	0.003934136
rs6439304	0.1688	0.017838283	0.2310	0.556064731	0.2193	0.003937687
rs6865034	-0.1177	0.130777337	-0.2097	0.21969867	-0.2995	0.003947594
rs9670181	0.1765	0.010842792	0.6336	0.036443239	0.2138	0.003949092
A1kg_6_30495382	0.2765	0.003424364	0.0513	0.835907179	0.2151	0.003950467
A1kg_6_30493976	0.2778	0.003235057	0.0513	0.835907179	0.2151	0.003950467
A1kg_6_30490419	0.2778	0.003235057	0.0513	0.835907179	0.2151	0.003950467
A1kg_6_30491486	0.2778	0.003235057	0.0513	0.835907179	0.2151	0.003950467
A1kg_6_30495864	0.2778	0.003235057	0.0513	0.835907179	0.2151	0.003950467
A1kg_6_30494493	0.2881	0.002216221	0.0513	0.835907179	0.2151	0.003950467
rs1573294	0.2778	0.003235057	0.0513	0.835907179	0.2151	0.003950467
A1kg_6_30495232	0.2942	0.001768464	0.2765	0.269851147	0.2151	0.003950467
A1kg_6_30491391	0.2778	0.003235057	0.0513	0.835907179	0.2151	0.003950467
rs9261856	0.2778	0.003235057	0.0513	0.835907179	0.2151	0.003950467
rs9261859	0.2900	0.002052173	0.0513	0.835907179	0.2151	0.003950467
A1kg_6_30492482	0.2746	0.00364373	0.0513	0.835907179	0.2151	0.003950467
A1kg_6_30492801	0.2726	0.003961141	0.0513	0.835907179	0.2151	0.003950467
A1kg_6_30493157	0.2798	0.002971469	0.0513	0.835907179	0.2151	0.003950467
rs9261869	0.2778	0.003235057	0.0513	0.835907179	0.2151	0.003950467
A1kg_6_30494006	0.2851	0.002964584	0.0830	0.738752852	0.2151	0.003950467
A1kg_6_30495083	0.2778	0.003235057	0.0513	0.835907179	0.2151	0.003950467
imm_2_68436073	0.1544	0.011946852	0.2082	0.476754101	0.2231	0.003952554
rs308197	0.0562	0.385237092	0.3545	0.039713181	0.2198	0.003960848
rs2517544	0.0872	0.190202151	0.1939	0.473515891	0.2157	0.003961785
A1kg_6_30495447	0.2793	0.003111834	0.0513	0.835907179	0.2149	0.003963765
imm_20_61776230	0.2594	0.001863771			0.2490	0.003967511
A1kg_6_30527987	0.2888	0.002788391	0.0282	0.910757346	0.2167	0.003969405
A1kg_2_43610797	0.2224	0.036039139	-0.4888	0.240854291	0.3396	0.003980842
rs1927907	-0.1615	0.013192611	0.2023	0.219278811	-0.2283	0.003980898
A1kg_14_80566393	0.1766	0.031078368	-0.4784	0.209467793	0.2504	0.003984291
A1kg_2_43487639	0.1758	0.006708053	0.3446	0.195035735	0.2270	0.00398607
seq_rs1932437	-0.2185	0.000742664	-0.1401	0.559306654	-0.2264	0.00398649
rs12263249	-0.2911	0.000617095	-0.9306	0.002012106	-0.2995	0.003988375
imm_1_7759246	-0.1387	0.082100643	0.6619	0.008698326	-0.3477	0.003998221
rs11176874	-0.0334	0.586625425	0.2712	0.121821596	-0.2137	0.004002808
imm_19_10424204	-0.1664	0.015611792	0.1904	0.353295785	-0.2341	0.004002846
imm_5_150359537	0.1113	0.044602544	-0.0870	0.697738274	0.1936	0.004006115
imm_9_123037366	0.0942	0.385705548	-0.1972	0.562906129	0.3129	0.004007173
A1kg_14_34903108	0.1799	0.006367277	-0.1695	0.363321239	0.2158	0.004009839
A1kg_1_159828767	-0.2477	0.004593216	-0.2812	0.269892385	-0.3345	0.004012137
A1kg_1_171568139	-0.1442	0.022413091	0.0480	0.802002629	-0.2253	0.004014717
rs374982	0.1907	0.003196317	-0.0562	0.730940625	0.2354	0.004015539
rs10104893	-0.2379	0.004446793	0.0345	0.896064678	-0.2901	0.004021928
rs7020282	-0.0812	0.242493959	0.2929	0.169067751	-0.2749	0.004025397
imm_10_35643500	-0.1735	0.004955316	-0.1282	0.554437488	-0.2161	0.004025477
A5_40358888_CT_DELET	0.1468	0.01397375	0.3354	0.159860166	0.2052	0.004027702
rs640068	0.1090	0.076998347	0.0789	0.592322033	0.2316	0.004029994
imm_1_171135457	-0.2497	0.000199615	0.0354	0.848874482	-0.2640	0.004037745
imm_5_40442907	0.2914	0.006366748			0.3157	0.004039068
imm_5_40437447	0.3096	0.00402318			0.3157	0.004039068
imm_5_40440937	0.2914	0.006366748			0.3157	0.004039068
rs602399	0.1634	0.028033558	0.0969	0.760757528	0.2536	0.004043828
A1kg_14_80569899	0.1637	0.046546122	-0.6224	0.126913523	0.2474	0.004049214
A1kg_14_80413645	-0.2333	0.004341865	-0.1066	0.669466278	-0.2500	0.004060766
A1kg_14_80433395	-0.2333	0.004341865	-0.1066	0.669466278	-0.2500	0.004060766
A1kg_14_80399100	-0.2333	0.004341865	-0.1066	0.669466278	-0.2500	0.004060766
A1kg_2_43397059	-0.2319	0.001106981	-0.6033	0.015591254	-0.2698	0.004061097
imm_1_7851335	0.1790	0.023425641	-0.3358	0.39461	0.2466	0.004063397
imm_1_205071944	0.1406	0.012082836	0.1994	0.257244632	0.1892	0.004064015
rs3115570	0.1660	0.008844603	0.0065	0.976956537	0.2237	0.00406536
rs11811690	0.2241	0.001955644	0.3172	0.316186656	0.2265	0.004066591
imm_1_7852051	0.1777	0.030508223	-0.2648	0.541972499	0.2441	0.004066758
rs7717278	0.2158	0.009190227			0.2449	0.004069342
rs4800669	0.1352	0.061818217	-0.0950	0.735014776	0.2301	0.004082248
rs4149319	0.3056	0.004164014	0.2008	0.66072348	0.3633	0.004089429
rs11085754	-0.1113	0.05295223	0.4032	0.053729675	-0.1941	0.004097714
imm_2_65569800	-0.3461	0.015392233			-0.4333	0.004102734
rs7180245	0.1670	0.003729152	-0.0641	0.792625153	0.1886	0.004104331
A1kg_2_43168347	-0.2496	0.052707698	-0.3383	0.198263637	-0.4299	0.00411032
imm_22_35940365	0.0891	0.154645919	0.0441	0.837025217	0.2029	0.004111821
rs1632874	0.3214	0.003971473	-0.1521	0.628398154	0.3942	0.004114035
rs2499	0.3214	0.003971473	-0.1521	0.628398154	0.3942	0.004114035
rs3128888	0.3214	0.003971473	-0.1521	0.628398154	0.3942	0.004114035
rs6845615	-0.1511	0.01444102	0.0295	0.892115834	-0.1956	0.004129594
A1kg_6_30492990	0.2824	0.002859459			0.2148	0.004138631
A1kg_6_30523198	0.2894	0.002660289	0.0513	0.835907179	0.2155	0.00414177
imm_7_51005833	-0.1478	0.115778751	0.3206	0.136840687	-0.2915	0.004147568
imm_10_64028451	0.1563	0.024907048	0.4044	0.275865741	0.2226	0.004182716
imm_10_64030793	0.1502	0.030204463	0.4044	0.275865741	0.2226	0.004182716
A1kg_2_43732506	-0.1648	0.012530729	-0.5917	0.048479887	-0.2326	0.004193721
imm_5_96079361	0.1113	0.094709961	-0.0457	0.82342915	0.2288	0.004199661
rs10008897	-0.1393	0.137049335	0.1425	0.654731681	-0.3118	0.004200512
imm_3_46296188	0.2548	0.036167433			0.3571	0.004201807
imm_20_1554813	-0.2449	0.007061757	-0.0146	0.958499848	-0.2942	0.004202508
A1kg_2_43732886	-0.1638	0.012631023	-0.5917	0.048479887	-0.2303	0.004203153
imm_10_35904391	-0.1869	0.003492886	-0.1864	0.399574691	-0.2276	0.004203416
A1kg_2_43732546	-0.1700	0.010038632	-0.6014	0.051496103	-0.2311	0.004203513
imm_2_163045895	0.1533	0.021106658	-0.0595	0.755250428	0.2265	0.004210444
imm_2_68521963	-0.2166	0.001637365	-0.2333	0.197713906	-0.2578	0.004212132
imm_1_159061080	0.1916	0.002090062	-0.1476	0.497520436	0.2086	0.004218168
A1kg_6_30505957	0.2893	0.002681786	0.0513	0.835907179	0.2153	0.004219935
A1kg_6_30530460	0.2893	0.002681786	0.0513	0.835907179	0.2153	0.004219935
A1kg_6_30518459	0.2902	0.002618939	0.0513	0.835907179	0.2153	0.004219935
A1kg_6_30528590	0.2836	0.00334281	0.0513	0.835907179	0.2153	0.004219935
A1kg_6_30520414	0.2893	0.002681786	0.0513	0.835907179	0.2153	0.004219935
A1kg_6_30514735	0.2893	0.002681786	0.0513	0.835907179	0.2153	0.004219935
A1kg_6_30517230	0.2892	0.002671576	0.0528	0.832365103	0.2153	0.004219935
A1kg_6_30520483	0.2893	0.002681786	0.0513	0.835907179	0.2153	0.004219935
A1kg_6_30531324	0.2836	0.00334281	0.0513	0.835907179	0.2153	0.004219935
A1kg_6_30536206	0.2787	0.003731832	0.0513	0.835907179	0.2153	0.004219935
A1kg_6_30516949	0.2893	0.002681786	0.0513	0.835907179	0.2153	0.004219935
A1kg_6_30517016	0.2893	0.002681786	0.0513	0.835907179	0.2153	0.004219935
A1kg_6_30522928	0.2893	0.002681786	0.0513	0.835907179	0.2153	0.004219935
A1kg_6_30534825	0.2893	0.002681786	0.0513	0.835907179	0.2153	0.004219935
A1kg_6_30517497	0.2893	0.002681786	0.0513	0.835907179	0.2153	0.004219935
A1kg_6_30517859	0.2893	0.002681786	0.0513	0.835907179	0.2153	0.004219935
A1kg_6_30505819	0.2893	0.002681786	0.0513	0.835907179	0.2153	0.004219935
A1kg_6_30530929	0.2836	0.00334281	0.0513	0.835907179	0.2153	0.004219935
A1kg_6_30521794	0.2893	0.002681786	0.0513	0.835907179	0.2153	0.004219935
A1kg_6_30536855	0.2914	0.002457388	0.0513	0.835907179	0.2153	0.004219935
A1kg_6_30537012	0.2914	0.002457388	0.0513	0.835907179	0.2153	0.004219935
A1kg_6_30521473	0.2881	0.002856467	0.0513	0.835907179	0.2153	0.004219935
A1kg_6_30528886	0.2836	0.00334281	0.0513	0.835907179	0.2153	0.004219935
rs2023470	0.2893	0.002681786	0.0513	0.835907179	0.2153	0.004219935
A1kg_6_30531166	0.2836	0.00334281	0.0513	0.835907179	0.2153	0.004219935
A1kg_6_30531258	0.2836	0.00334281	0.0513	0.835907179	0.2153	0.004219935
A1kg_6_30531556	0.2726	0.005851921	0.0282	0.910757346	0.2153	0.004219935
A1kg_6_30531487	0.2836	0.00334281	0.0513	0.835907179	0.2153	0.004219935
A1kg_6_30531202	0.2893	0.002681786	0.0513	0.835907179	0.2153	0.004219935
A1kg_6_30526904	0.2910	0.002556727	0.0513	0.835907179	0.2153	0.004219935
A1kg_6_30520819	0.2893	0.002681786	0.0513	0.835907179	0.2153	0.004219935
rs7747320	0.2893	0.002681786	0.0513	0.835907179	0.2153	0.004219935
A1kg_6_30516162	0.2893	0.002681786	0.0513	0.835907179	0.2153	0.004219935
rs9295863	0.2893	0.002681786	0.0513	0.835907179	0.2153	0.004219935
A1kg_6_30517363	0.3017	0.001695485	0.0513	0.835907179	0.2153	0.004219935
A1kg_6_30517929	0.2893	0.002681786	0.0513	0.835907179	0.2153	0.004219935
rs9295871	0.2893	0.002681786	0.0513	0.835907179	0.2153	0.004219935
A1kg_6_30522214	0.2836	0.00334281	0.0513	0.835907179	0.2153	0.004219935
A1kg_6_30529376	0.2829	0.003462122	0.0513	0.835907179	0.2153	0.004219935
A1kg_6_30534057	0.2893	0.002681786	0.0513	0.835907179	0.2153	0.004219935
A1kg_6_30515249	0.2893	0.002681786	0.0513	0.835907179	0.2153	0.004219935
A1kg_6_30518803	0.2893	0.002681786	0.0513	0.835907179	0.2153	0.004219935
A1kg_6_30522367	0.2893	0.002681786	0.0513	0.835907179	0.2153	0.004219935
rs9461608	0.2836	0.00334281	0.0513	0.835907179	0.2153	0.004219935
A1kg_6_30526183	0.2893	0.002681786	0.0513	0.835907179	0.2153	0.004219935
rs9468728	0.2983	0.001896589	0.0513	0.835907179	0.2153	0.004219935
A1kg_6_30505398	0.2893	0.002681786	0.0513	0.835907179	0.2153	0.004219935
A1kg_6_30515509	0.2893	0.002681786	0.0513	0.835907179	0.2153	0.004219935
A1kg_6_30518922	0.2893	0.002681786	0.0513	0.835907179	0.2153	0.004219935
A1kg_6_30520489	0.2983	0.001896589	0.0513	0.835907179	0.2153	0.004219935
A1kg_6_30525683	0.2893	0.002681786	0.0513	0.835907179	0.2153	0.004219935
A1kg_6_30528528	0.2835	0.003350028	0.0513	0.835907179	0.2153	0.004219935
A1kg_6_30528618	0.2924	0.002396085	0.0513	0.835907179	0.2153	0.004219935
A1kg_6_30518132	0.2914	0.002457388	0.0513	0.835907179	0.2153	0.004219935
A1kg_6_30532655	0.2836	0.00334281	0.0513	0.835907179	0.2153	0.004219935
A1kg_6_30535458	0.2893	0.002681786	0.0513	0.835907179	0.2153	0.004219935
A1kg_6_30516819	0.2836	0.00334281	0.0513	0.835907179	0.2153	0.004219935
rs9501468	0.2893	0.002681786	0.0513	0.835907179	0.2153	0.004219935
A1kg_6_30524025	0.2797	0.004573379	0.0513	0.835907179	0.2153	0.004219935
A1kg_6_30533434	0.2893	0.002681786	0.0513	0.835907179	0.2153	0.004219935
A1kg_6_30528185	0.2924	0.002396085	0.0513	0.835907179	0.2153	0.004219935
rs4812335	-0.2598	0.000093728	-0.2749	0.1952625	-0.2211	0.00422061
rs12973480	-0.1662	0.076637077	0.6863	0.013223445	-0.3433	0.004224187
imm_2_185840707	0.1815	0.032944685	-0.1157	0.649578797	0.3552	0.004224425
rs336286	-0.2584	0.008410287	-0.3342	0.305298375	-0.3582	0.004225334
rs17790917	0.1069	0.28605298	0.0243	0.932057761	0.3333	0.004226808
imm_10_101288441	0.1276	0.026967724	-0.1242	0.57668066	0.2016	0.004233223
rs192627	-0.1492	0.025734858	0.0086	0.964942821	-0.2302	0.004236181
imm_10_101282445	0.1189	0.043172598	-0.1656	0.406320186	0.2113	0.004253054
imm_17_35115703	-0.3739	0.007088057			-0.3971	0.004257821
imm_17_35121874	-0.3739	0.007088057			-0.3971	0.004257821
imm_17_35122582	-0.3739	0.007088057			-0.3971	0.004257821
rs651374	-0.2347	0.001163162	0.3869	0.028710166	-0.2704	0.004259893
imm_6_330147	0.2192	0.030844877			0.3000	0.004260346
imm_2_60774299	0.1299	0.02272789	-0.3837	0.019637445	0.1965	0.004261193
rs1540708	0.1901	0.007256058	0.0881	0.615609648	0.2386	0.004266082
rs1364467	0.0366	0.656600681	0.2436	0.443671889	0.3135	0.004267964
A1kg_6_30530380	0.2997	0.001617853	0.0453	0.852518855	0.2153	0.004269872
A1kg_8_11124352	0.1646	0.047920322	-0.2950	0.203994433	0.2883	0.004272336
imm_22_35871944	-0.1413	0.054148122	0.1351	0.598107093	-0.2551	0.004284116
rs12924729	0.1320	0.036098869	-0.1017	0.647565728	0.2036	0.00429375
imm_1_113708671	0.1569	0.055044597	-0.1337	0.531868708	0.2530	0.004308035
A1kg_1_101363881	0.1284	0.058940192	-0.2117	0.323171896	-0.2352	0.004309282
rs9263582	0.3557	0.022026102	-0.0270	0.937056884	0.5735	0.004311126
A1kg_3_28095487	0.1542	0.103367422	-0.3638	0.271681406	0.2965	0.004313562
rs9523788	0.1965	0.022242206	-0.0232	0.94018601	0.2826	0.004313619
rs7709073	-0.2463	0.002205814	-1.0556	0.02253317	-0.2480	0.004317536
rs17669102	0.2175	0.013719793	0.1098	0.658111702	0.3045	0.004318191
imm_9_123112473	0.1225	0.057280049	0.0473	0.80508661	0.2132	0.004328213
rs11206516					0.3494	0.004329781
A1kg_14_80235444	0.1162	0.237016655	0.1166	0.663916159	0.4223	0.004333991
ccc_12_56419757_C_G	0.2210	0.022972863	-0.2024	0.621020811	0.2829	0.004334661
rs11570840	-0.1080	0.078475192	0.1575	0.483131825	-0.1982	0.004337866
rs28370567					-0.5157	0.004338224
imm_22_35911623	0.1314	0.032119399	0.0017	0.993217798	0.2088	0.004346792
A1kg_14_80566095	0.1602	0.048010265	-0.5080	0.174144021	0.2478	0.004350611
A1kg_14_80570566	0.1613	0.048329604	-0.5080	0.174144021	0.2478	0.004350611
A1kg_14_80571064	0.1657	0.041146831	-0.5080	0.174144021	0.2478	0.004350611
A1kg_14_80573306	0.1657	0.041146831	-0.5080	0.174144021	0.2478	0.004350611
A1kg_14_80567387	0.1657	0.041146831	-0.5080	0.174144021	0.2478	0.004350611
A1kg_14_80575304	0.1657	0.041146831	-0.5080	0.174144021	0.2478	0.004350611
A1kg_14_80571799	0.1657	0.041146831	-0.5080	0.174144021	0.2478	0.004350611
A1kg_14_80570351	0.1657	0.041146831	-0.5080	0.174144021	0.2478	0.004350611
A1kg_14_80572030	0.1616	0.047869593	-0.5080	0.174144021	0.2478	0.004350611
A1kg_14_80572280	0.1621	0.048711696	-0.5080	0.174144021	0.2478	0.004350611
A1kg_14_80567755	0.1657	0.041146831	-0.5080	0.174144021	0.2478	0.004350611
A1kg_14_80567733	0.1657	0.041146831	-0.5080	0.174144021	0.2478	0.004350611
A1kg_14_80568908	0.1599	0.051934428	-0.5080	0.174144021	0.2478	0.004350611
A1kg_14_80566573	0.1707	0.035192456	-0.5080	0.174144021	0.2478	0.004350611
A1kg_14_80566689	0.1657	0.041146831	-0.5080	0.174144021	0.2478	0.004350611
A1kg_14_80567146	0.1657	0.041146831	-0.5080	0.174144021	0.2478	0.004350611
A1kg_14_80567220	0.1602	0.048010265	-0.5080	0.174144021	0.2478	0.004350611
A1kg_14_80570062	0.1638	0.044133427	-0.5080	0.174144021	0.2478	0.004350611
A1kg_14_80570150	0.1602	0.048010265	-0.5080	0.174144021	0.2478	0.004350611
A1kg_14_80570131	0.1722	0.03344925	-0.5351	0.158149981	0.2478	0.004350611
A1kg_14_80568056	0.1657	0.041146831	-0.5080	0.174144021	0.2478	0.004350611
A1kg_14_80571475	0.1657	0.041146831	-0.5080	0.174144021	0.2478	0.004350611
A1kg_14_80571696	0.1668	0.039643008	-0.5080	0.174144021	0.2478	0.004350611
A1kg_14_80177100	-0.1594	0.032685231	-0.7697	0.025148983	-0.2648	0.004352666
A1kg_6_30531349	0.2876	0.00282111	0.0513	0.835907179	0.2149	0.00435328
imm_10_64111808	0.1026	0.124393643	-0.2411	0.340945575	-0.2475	0.004353874
rs2071596	0.2126	0.00452241	0.2392	0.357090941	0.2454	0.004361339
rs7571656	0.1142	0.070513728	0.0093	0.953694928	0.2189	0.004380007
A1kg_2_43487350	0.1893	0.0055613	0.7645	0.001358098	0.2336	0.004380008
rs12103273	-0.1195	0.097396081	0.0491	0.844210384	-0.2639	0.004382914
rs3117073	0.2380	0.032306285	0.0303	0.927884715	0.4574	0.004383312
rs9618975	0.1756	0.105291634			0.3104	0.004390247
imm_22_20297796					0.3714	0.004390598
A1kg_6_30529116	0.2996	0.001856392	0.0513	0.835907179	0.2146	0.004391964
rs4426248	0.1000	0.075910226	-0.6708	0.005503756	0.1904	0.00439392
rs1531517	-0.2256	0.004518571	-0.2133	0.657549614	-0.2544	0.004394856
imm_12_56410174	-0.2082	0.00141054			-0.2314	0.004396893
imm_7_51042598	-0.1323	0.207868133	0.3095	0.126872353	-0.3456	0.004397359
imm_1_196089339	0.1527	0.077793307			0.2343	0.004403065
rs984500	0.0543	0.363058617	-0.0624	0.693637468	0.2087	0.00442129
imm_5_150458487	0.2079	0.002218522	0.2808	0.126842408	0.2406	0.004421812
rs2098797	0.3082	0.00082974			0.3086	0.004423757
rs199820	-0.1778	0.013080142	0.0290	0.921469182	-0.2159	0.004425456
rs3095273	0.2462	0.02680866	0.0303	0.927884715	0.4554	0.00443109
imm_10_35841639	-0.1821	0.004205072	-0.0863	0.679768049	-0.2255	0.004432201
imm_16_11178405	0.1357	0.048201885	-0.0874	0.552439532	0.2323	0.004432296
rs7615099	-0.0991	0.221852719	-0.3265	0.251464907	-0.3003	0.004436242
rs5982814					0.3225	0.004437826
imm_7_50996595	-0.1315	0.146937576	0.4455	0.006544711	-0.2809	0.004447841
imm_10_6208198	-0.1430	0.029485331	0.1948	0.33858131	-0.2499	0.004449332
rs6120993	0.2273	0.000552904	0.2239	0.169291564	0.2134	0.004450818
rs2117624	-0.1572	0.012656824	0.0295	0.892115834	-0.1926	0.004450848
rs1814471	0.1860	0.006444199	-0.0430	0.846121374	0.2318	0.004455404
rs5765397	-0.1368	0.021490305	-0.1215	0.459846727	-0.2078	0.004456774
imm_10_35600595	-0.1389	0.043027839	-0.2104	0.420609041	-0.2554	0.004459701
imm_2_68447277	0.1839	0.013574327	0.3162	0.294863627	0.2670	0.004468973
imm_2_65540587	0.2098	0.011959212	0.0227	0.957121443	0.2332	0.004471046
rs831179	0.1604	0.015885532	0.3619	0.034505772	0.2632	0.004476824
imm_2_185795043	0.1207	0.134538705	-0.0063	0.980145015	0.3447	0.004482143
imm_2_185780846	0.1244	0.123715443	-0.0063	0.980145015	0.3447	0.004482143
imm_2_185796537	0.1207	0.134538705	-0.0063	0.980145015	0.3447	0.004482143
imm_2_185782985	0.1207	0.134538705	-0.0063	0.980145015	0.3447	0.004482143
imm_2_185792902	0.1207	0.134538705	-0.0063	0.980145015	0.3447	0.004482143
imm_2_185815668	0.1207	0.134538705	-0.0063	0.980145015	0.3447	0.004482143
rs907045	-0.1157	0.095087548	0.2694	0.149638711	-0.2661	0.004482693
A1kg_13_98898824	-0.0640	0.359038736	0.4880	0.003956712	-0.2391	0.00448582
A1kg_1_93240767	0.1695	0.062464433	-0.4933	0.078798315	0.2788	0.004489457
rs219467	-0.1234	0.048170293	0.4457	0.034647119	0.2114	0.004492589
imm_1_196103723	-0.2678	0.012344891	-0.1650	0.549477798	-0.3958	0.004505094
rs1836160	-0.1483	0.020989045	0.1568	0.49262091	-0.2356	0.004506643
imm_10_35677698	-0.1689	0.006493448	-0.1282	0.554437488	-0.2154	0.004507963
rs11625483	-0.3159	8.88708E-06	-0.2197	0.248274553	-0.2876	0.004515753
imm_10_64151150	0.2449	0.030510518			0.3320	0.004518533
imm_10_64151168	0.2472	0.028678707			0.3320	0.004518533
imm_10_64151439	0.2472	0.028678707			0.3320	0.004518533
imm_10_64151474	0.2328	0.035915358			0.3320	0.004518533
imm_10_64148237	0.2472	0.028678707			0.3320	0.004518533
imm_10_64130999	0.2472	0.028678707			0.3320	0.004518533
imm_10_64134536	0.2472	0.028678707			0.3320	0.004518533
rs9830571	0.1312	0.043367779	-0.4806	0.097130123	0.2060	0.004519034
imm_16_84580054	-0.0980	0.371696312	0.2089	0.448600781	-0.4885	0.004524798
A1kg_6_30522898	0.2904	0.002532346	0.0513	0.835907179	0.2146	0.00453075
A1kg_8_10983118	-0.2855	0.003770612			-0.3160	0.004534562
A1kg_2_43526820	-0.1296	0.029087637	-0.2694	0.060276861	-0.2244	0.004542716
rs1610669	0.1930	0.004011009	-0.0572	0.794580019	0.1991	0.004547458
A1kg_2_43168654	-0.3114	0.01143683	-0.5529	0.03816143	-0.4440	0.004565466
rs998583	-0.1414	0.026465283	0.0036	0.983706268	-0.2161	0.004565668
imm_5_96033067	0.1153	0.067191494	0.1077	0.595092612	0.2067	0.004575928
rs7581038	0.2161	0.009684311	0.2457	0.648743783	0.2597	0.004578101
imm_10_49802645	-0.1508	0.016544396	-0.6022	0.025948514	-0.2407	0.004587584
imm_5_131507530	0.1502	0.03594456	-0.1393	0.597839423	0.2259	0.004590992
rs563412	0.1626	0.011061119	0.0146	0.948743018	0.2207	0.004603104
imm_5_96381204	0.1644	0.01316113	-0.2199	0.311616678	0.2297	0.004608232
imm_12_9615406	-0.2743	0.033954799	0.4099	0.351879803	-0.4332	0.004609345
imm_3_46020877	-0.1688	0.011286303	-0.3235	0.195297377	-0.2406	0.004617142
imm_13_43284772	0.2647	0.009917016			0.2882	0.004619757
seq_t1d_1_197130650_	-0.2221	0.006051283	0.0116	0.93786754	-0.3180	0.004639564
imm_16_28749278	-0.1876	0.019877178	0.0274	0.914857804	-0.3772	0.00464415
imm_16_28744704	-0.1809	0.025005682	0.0896	0.722738688	-0.3772	0.00464415
seq_rs12142025	-0.2068	0.008783324	0.0565	0.679335121	-0.3123	0.004648398
rs16890815	0.1197	0.210720129	-0.3982	0.222844792	0.2639	0.004656245
imm_16_67070888	0.1489	0.036571059	-0.5924	0.011286999	0.2366	0.004662011
seq_t1d_1_197023578_	0.2066	0.005791358	0.2136	0.267989919	0.2415	0.004667315
rs12187550	0.1832	0.209988697			0.4551	0.004667709
imm_1_181600773	0.1925	0.019799258	0.1006	0.70356521	0.2715	0.004669236
imm_1_7747898	-0.1722	0.013338508	0.3062	0.193211223	-0.2444	0.004671685
imm_1_205069997	0.1601	0.008346576	0.2034	0.316712482	0.1956	0.004674457
A1kg_1_101368636	0.1222	0.070971281	-0.2117	0.323171896	0.2325	0.004686313
imm_8_11477370	-0.2133	0.029837868	0.4319	0.067691746	-0.3590	0.004686468
rs1362068	0.1866	0.005428947	-0.0572	0.794580019	0.1967	0.004687413
rs1362070	0.1866	0.005428947	-0.0572	0.794580019	0.1967	0.004687413
rs1610634	0.1887	0.004781111	-0.0572	0.794580019	0.1967	0.004687413
rs1632995	0.1866	0.005428947	-0.0572	0.794580019	0.1967	0.004687413
rs1632996	0.1891	0.004693067	-0.0572	0.794580019	0.1967	0.004687413
rs885937	0.1866	0.005428947	-0.0572	0.794580019	0.1967	0.004687413
imm_1_195648965	-0.1360	0.061791346	-0.0833	0.592101688	-0.2712	0.004689047
imm_1_195638821	-0.1358	0.062178874	-0.0833	0.592101688	-0.2712	0.004689047
imm_1_195659514	-0.1360	0.061791346	-0.0833	0.592101688	-0.2712	0.004689047
imm_1_195639060	-0.1360	0.061791346	-0.0833	0.592101688	-0.2712	0.004689047
imm_1_195638873	-0.1360	0.061791346	-0.0833	0.592101688	-0.2712	0.004689047
imm_1_195654748	-0.1330	0.067933602	-0.0833	0.592101688	-0.2712	0.004689047
A1kg_1_92177183	0.1864	0.052776904	0.0652	0.859345156	0.2895	0.004689522
rs9462325	0.1322	0.063834983	-0.3768	0.152276781	0.2412	0.004694523
A1kg_1_171579312	0.2526	0.003034085	0.2643	0.253597908	0.2923	0.004695544
rs849871	-0.1698	0.021377383	0.3030	0.143238529	-0.2551	0.004703092
imm_16_28488186	-0.1757	0.047556322	0.2640	0.343261932	-0.3827	0.004712194
imm_16_28472990	-0.1734	0.050446133	0.2640	0.343261932	-0.3827	0.004712194
imm_16_28488539	-0.1757	0.047556322	0.2640	0.343261932	-0.3827	0.004712194
rs2626528	0.1055	0.054759989	-0.2048	0.320177205	0.1801	0.004713822
A1kg_6_30051317	0.1498	0.015892354	-0.2202	0.170346338	0.2095	0.004717004
rs2124248	0.0464	0.563938113	-0.2557	0.20360059	0.2928	0.00472119
rs12757160	0.0764	0.43958397	0.0527	0.836664977	0.3209	0.004722977
A1kg_6_30494197	0.2698	0.004235199	-0.0356	0.884316969	0.2128	0.004723827
A1kg_8_10792541	-0.3477	0.012715896			-0.4518	0.004724663
imm_18_65634421	0.1460	0.077914296	-0.1736	0.525336952	0.2395	0.004729317
rs500899	-0.1381	0.03483874	0.0409	0.815818825	0.2149	0.004732278
imm_16_74038686	0.1725	0.050505222	-0.1246	0.719323689	0.2928	0.004735594
rs2515322	-0.1829	0.039617132	-0.2128	0.588544072	-0.3248	0.004736447
imm_6_167424870	-0.1850	0.018638747	-0.2003	0.423369976	-0.3043	0.004752372
imm_16_28438788	-0.1752	0.04741536	0.2640	0.343261932	-0.3817	0.004752867
A1kg_8_10991409	-0.1610	0.04088688	-0.1970	0.440674985	-0.2472	0.004753653
rs17148902					0.2184	0.004754398
rs7261561	0.2077	0.002455814	0.5715	0.08163809	0.2050	0.004761773
seq_rs10751118	0.1344	0.043161743	-0.6116	0.00014613	0.2532	0.004762627
A1kg_6_30184338	0.1348	0.025553079	-0.0877	0.655171546	0.1856	0.004767372
imm_7_51087595	0.2346	0.012911665	-0.5220	0.334630655	0.2780	0.004768066
ccc_5_149673721_T_A	0.1313	0.132887742	0.0362	0.941365928	0.2388	0.004768296
rs7000790	-0.1426	0.046486005	-0.2471	0.418374518	-0.2431	0.004768365
imm_2_185874397	0.1409	0.060240011	0.0287	0.90903543	0.2902	0.004783106
imm_2_185877844	0.1382	0.064774893	0.0287	0.90903543	0.2902	0.004783106
imm_2_185889220	0.1445	0.053619525	0.0287	0.90903543	0.2902	0.004783106
imm_2_185885644	0.1409	0.060240011	0.0287	0.90903543	0.2902	0.004783106
imm_2_185873884	0.1409	0.060240011	0.0287	0.90903543	0.2902	0.004783106
imm_2_185884381	0.1385	0.065070673	0.0287	0.90903543	0.2902	0.004783106
imm_2_185888902	0.1460	0.049759053	0.0287	0.90903543	0.2902	0.004783106
imm_2_185887586	0.1478	0.049187261	0.0287	0.90903543	0.2902	0.004783106
imm_2_185880387	0.1446	0.054394962	0.0287	0.90903543	0.2902	0.004783106
imm_2_185880661	0.1409	0.060240011	0.0287	0.90903543	0.2902	0.004783106
imm_2_185894196	0.1445	0.053619525	0.0287	0.90903543	0.2902	0.004783106
rs1706317	-0.1447	0.010201739	-0.3198	0.028947141	-0.2014	0.004783193
imm_20_44213201	0.1923	0.002703031	0.1338	0.555438757	0.2228	0.004784441
imm_19_10292799	-0.1918	0.005201663	-0.5065	0.104031184	-0.2445	0.004795321
rs2233973	0.1576	0.19858891			0.5501	0.004799919
A1kg_6_30048239	-0.1371	0.02873364	0.3102	0.049206757	-0.1905	0.004800331
imm_15_76960060	0.1565	0.067502924	0.0679	0.800679615	0.3060	0.004805092
A1kg_2_43497415	0.1702	0.00970004	0.1807	0.497948498	0.2107	0.004805661
imm_2_185776282	0.0720	0.296016283	-0.7131	0.000014156	0.2359	0.004806699
imm_2_185770602	0.0720	0.296016283	-0.7131	0.000014156	0.2359	0.004806699
rs1080426	0.1835	0.025465355	-0.1134	0.604191852	0.2949	0.004808266
imm_10_64101540	0.1010	0.126980746	-0.1132	0.61973904	-0.2369	0.00481071
rs7711172	0.1362	0.054682182	-0.7509	0.123307672	0.2111	0.00481366
rs1633017	0.2944	0.015950051	-0.2063	0.549632679	0.4137	0.004822639
imm_5_150367334	-0.0786	0.216313157	0.2545	0.335951702	-0.2173	0.004828648
imm_19_53953513	-0.2351	0.031791865			-0.3464	0.00483058
rs1610640	0.1976	0.00300188			0.1954	0.004852569
rs6799837	-0.0950	0.228380585	-0.2495	0.327466512	-0.2931	0.004852978
rs3893181	-0.1438	0.017690399	-0.1622	0.351865164	-0.2009	0.004856156
imm_5_150349941	0.1058	0.082922881	-0.0616	0.781899702	0.2094	0.004856507
imm_2_185812706	0.1237	0.136397459	-0.0899	0.731367379	0.3541	0.004867689
rs10467349	-0.1909	0.009471597	-0.0202	0.916629644	-0.2910	0.004868179
imm_10_35791903	-0.1682	0.012130321	0.0606	0.76644371	-0.2423	0.004869548
imm_10_35826708	-0.1716	0.010661387	0.0606	0.76644371	-0.2423	0.004869548
seq_t1d_1_196967065_	-0.1927	0.002534109	-0.2627	0.247295448	-0.2053	0.004871895
seq_rs8103715	-0.2049	0.005315235			-0.2366	0.004878575
rs1499331	-0.2046	0.019237085	0.1552	0.578565879	-0.3191	0.004878712
rs1626392	0.1935	0.003908412	-0.1865	0.285503692	0.2288	0.004878816
imm_10_101274227	0.1243	0.052044187	-0.2050	0.297224583	-0.2221	0.004878958
imm_3_49555351	-0.1000	0.183882986	0.0204	0.936137328	-0.2129	0.004882357
rs13097652	0.1636	0.031036305	-0.0742	0.728698743	0.2449	0.00488657
imm_2_234047651	0.1844	0.027269136	-0.9751	0.110959005	0.2361	0.004889033
A1kg_2_43166313	0.1696	0.007996129	0.3489	0.129687338	0.2186	0.004889461
A1kg_2_43523953	-0.1161	0.053495247	-0.1545	0.344749899	-0.2217	0.004898085
rs6711820	-0.2056	0.005114768	-0.1463	0.543515498	-0.2308	0.004900621
rs1265052	-0.1343	0.016594503	-0.2214	0.217212715	-0.1800	0.004901769
imm_19_10408226	0.3277	0.000884516	0.5435	0.025911528	0.3467	0.004901862
rs228222	0.2370	0.002676516	0.1358	0.333628143	0.2654	0.004910346
rs6128593	0.1781	0.122876342	-0.1119	0.714016103	0.3942	0.00491341
imm_2_68437499	0.1553	0.01160311	0.2082	0.476754101	0.2176	0.004914678
A1kg_14_80379171	-0.2129	0.011867029	-0.0835	0.78783061	-0.2438	0.004918736
rs10486157	0.2409	0.004010381	-0.0832	0.695923799	0.2976	0.004918868
rs6644727					0.1889	0.004919633
A1kg_5_102720140	-0.2111	0.031555983	-0.0200	0.940418971	-0.3196	0.004920628
A1kg_14_80443394	0.0752	0.376594475	-0.0593	0.831778374	0.3037	0.004921445
A1kg_1_101369817	0.1406	0.039368399	-0.1869	0.386996643	-0.2367	0.004942975
rs7696199	-0.2002	0.011816866	-0.1435	0.487074138	-0.2673	0.004944956
imm_7_26626741	-0.1736	0.004878525	-0.3686	0.372409871	-0.1934	0.004945085
rs4510029	0.1484	0.028797522	-0.2979	0.181190296	0.2379	0.004948938
seq_t1d_19_59502363_	0.1777	0.006226359	-0.0922	0.700486461	0.2116	0.004950406
seq_rs2359854	0.1129	0.040156682	-0.0600	0.758863403	-0.1853	0.004953056
imm_4_103160922	-0.2950	0.004013985	-0.2965	0.249208339	-0.3846	0.004953685
imm_18_65657222	0.1621	0.051677481	-0.2588	0.371901841	0.2549	0.004982819
imm_5_40363827	0.1676	0.008291897	0.3457	0.152071671	0.2132	0.004994636
rs9575818	0.2834	0.010043923			0.3351	0.004997178
A1kg_14_80432548	-0.2217	0.006131991	-0.1066	0.669466278	-0.2430	0.005003754
A1kg_14_80429908	-0.2217	0.006131991	-0.1066	0.669466278	-0.2430	0.005003754
A1kg_14_80431730	-0.2217	0.006131991	-0.1066	0.669466278	-0.2430	0.005003754
rs10886161	0.1111	0.052083939	-0.1902	0.321650356	0.1974	0.005005042
rs12041331	0.1753	0.009010363	0.2891	0.298085377	0.2019	0.005006216
A11_54867479	0.2963	0.019023972			0.3764	0.005010747
imm_15_76965419	0.1053	0.139512328	-0.0610	0.869372213	0.2117	0.005011247
A1kg_14_80570637	0.1654	0.040858768	-0.5080	0.174144021	0.2430	0.005016071
imm_12_56369344	-0.0991	0.066631936	0.2169	0.277428184	-0.1783	0.005017371
imm_15_36755514	0.1002	0.078755886	-0.2136	0.244284401	0.1883	0.005018466
imm_9_122681437	0.0774	0.157925036	-0.1556	0.485033281	0.1765	0.005021503
imm_9_122681190	0.0785	0.159381971	-0.1556	0.485033281	0.1765	0.005021503
rs5765398	-0.1470	0.015749536	-0.1215	0.459846727	-0.2118	0.005023614
imm_2_181515476	-0.1509	0.034789346	0.1597	0.490076338	-0.2493	0.005024646
rs2047205	0.1332	0.026264349	0.1656	0.385065683	0.2112	0.005034368
imm_3_58188295	-0.1952	0.007362568	0.1639	0.570931705	-0.2334	0.005034421
rs1614309	-0.1715	0.015425384	0.1293	0.497707363	-0.2113	0.005037192
imm_5_150367194	-0.1231	0.044881668	0.0903	0.68560201	-0.2022	0.005043301
imm_12_2149378	-0.1811	0.011333418	-0.0060	0.975094587	-0.2935	0.005049786
rs1610647	0.1889	0.005591794	-0.0572	0.794580019	0.1998	0.005051026
A1kg_6_30527905	0.2925	0.003632412	0.0830	0.738752852	0.2103	0.005051431
A1kg_5_781795	-0.2467	0.064775596	-0.0461	0.881894777	-0.4888	0.005052625
A1kg_2_43579128	0.2353	0.060356194	-0.3034	0.49001653	0.4476	0.00505263
rs531804	0.1795	0.027721912	-0.4378	0.097377574	0.2304	0.005059755
A1kg_14_80270994	-0.1999	0.014905712	0.1260	0.638752021	-0.2429	0.005067935
A1kg_14_80569248	0.1620	0.046680132	-0.5080	0.174144021	0.2443	0.005070569
imm_2_185888052	0.1507	0.045404282	0.0287	0.90903543	0.2890	0.005081053
imm_7_51004775	-0.1616	0.090187622	0.3181	0.239968847	-0.2870	0.005085046
rs12735991	0.1167	0.275333394	-0.4430	0.221337879	0.3823	0.005099697
chr2_135817602	-0.1042	0.205681232	0.2968	0.223990354	-0.2747	0.005102923
rs10766385	0.1202	0.100415448	-0.2154	0.472079557	0.2741	0.005104298
A1kg_2_43542868	0.2454	0.036620862	-0.2605	0.539670609	0.4048	0.005106707
A1kg_2_43543408	0.2310	0.051295369	-0.2605	0.539670609	0.4048	0.005106707
A1kg_2_43541828	0.2454	0.036620862	-0.2605	0.539670609	0.4048	0.005106707
rs3886870	0.1365	0.19804447	0.0731	0.707113415	0.4473	0.005116739
rs932411	0.1351	0.024019888	0.0612	0.695592207	0.2052	0.005119138
imm_15_77022012	0.1998	0.094481193	-0.3498	0.688483769	0.3946	0.005125741
A1kg_6_30493873	0.2745	0.004009318	0.0513	0.835907179	0.2101	0.005127944
rs10253045	0.2416	0.00220451	-0.1012	0.734651054	0.2663	0.005138375
imm_15_76975333	0.1236	0.168726029	0.1797	0.627608611	0.2465	0.00513891
imm_15_76972174	0.1236	0.168726029	0.1797	0.627608611	0.2465	0.00513891
imm_15_76971336	0.1236	0.168726029	0.1797	0.627608611	0.2465	0.00513891
imm_15_76971407	0.1213	0.177704372	0.1797	0.627608611	0.2465	0.00513891
imm_15_76965128	0.1220	0.168625482	0.1797	0.627608611	0.2465	0.00513891
imm_15_76986677	0.1236	0.168726029	0.1797	0.627608611	0.2465	0.00513891
imm_15_76958294	0.1304	0.146007598	0.1797	0.627608611	0.2465	0.00513891
imm_15_76954618	0.1236	0.168726029	0.1797	0.627608611	0.2465	0.00513891
imm_15_76953674	0.1255	0.160084837	0.1973	0.554084508	0.2465	0.00513891
imm_15_76957035	0.1236	0.168726029	0.1797	0.627608611	0.2465	0.00513891
imm_15_76951550	0.1236	0.168726029	0.1797	0.627608611	0.2465	0.00513891
imm_15_76956142	0.1236	0.168726029	0.1797	0.627608611	0.2465	0.00513891
imm_15_76972349	0.1236	0.168726029	0.1797	0.627608611	0.2465	0.00513891
imm_15_76979136	0.1236	0.168726029	0.1797	0.627608611	0.2465	0.00513891
imm_15_76961381	0.1236	0.168726029	0.1797	0.627608611	0.2465	0.00513891
imm_15_76980277	0.1312	0.143061662	0.1797	0.627608611	0.2465	0.00513891
imm_15_76949010	0.1236	0.168726029	0.1797	0.627608611	0.2465	0.00513891
imm_10_35307816	0.2853	0.001700281	0.3273	0.109636513	0.3774	0.005140938
A1kg_14_87523299	0.1857	0.013050644	0.1626	0.572014724	0.2493	0.005151524
rs9937956	0.2099	0.002286129	0.0487	0.773544681	0.2437	0.005167778
rs6955644	0.2357	0.002362235	-0.1012	0.734651054	0.2623	0.005177721
A1kg_14_34525496	0.1583	0.010048172	0.2567	0.18360707	0.1979	0.005185847
A1kg_1_22589259	-0.1334	0.056855145	0.3827	0.022081091	-0.2117	0.00519071
rs12136144	-0.1739	0.067009517	0.0704	0.790165308	-0.2806	0.005193245
A1kg_6_30493445	0.2833	0.002746444	0.0535	0.82951899	0.2066	0.00521456
imm_21_15760443	0.0584	0.464544967	-0.1656	0.552660816	0.2775	0.005217309
A1kg_14_80374576	-0.2210	0.010307387	-0.0456	0.882848263	-0.2492	0.005226742
rs1551158	0.1658	0.006898774	-0.6826	0.000148758	0.2050	0.005246623
rs7566898	0.1955	0.020615612	0.1231	0.671678889	0.3123	0.005254803
A1kg_6_30090742	0.2994	0.008817612	-0.1173	0.694609208	0.2209	0.005260001
imm_7_51007750	-0.1367	0.144121409	0.3206	0.136840687	-0.2812	0.005262977
imm_17_35447822	0.2251	0.002276701	0.2553	0.1218596	0.2849	0.005268786
rs200183	0.1614	0.013028977	0.0888	0.700301446	0.2252	0.005274903
seq_rs912735	0.1484	0.082837291	-0.0313	0.898461386	0.2601	0.005280527
A1kg_13_98898610	-0.0521	0.411457537	0.4133	0.013505344	-0.2137	0.00528397
rs4285682	-0.1638	0.011698932	-0.6626	0.001510443	-0.2447	0.005284398
rs888158	0.1671	0.025405395	-0.3253	0.286022132	0.2450	0.005285117
A1kg_14_80217104	0.1004	0.185681654	0.1106	0.583797845	0.2432	0.005285867
imm_1_17472126					0.3610	0.005291051
A1kg_3_18606910	-0.1324	0.038241586	0.1696	0.392919866	-0.2443	0.005291074
rs785421	0.0452	0.45957915	-0.6517	0.012962114	0.2231	0.005305185
imm_5_96339986	0.1556	0.018168367	-0.2528	0.245992235	0.2264	0.005307311
imm_5_131566924	0.1456	0.041373628	-0.1393	0.597839423	0.2225	0.005308931
imm_5_131578341	0.1456	0.041373628	-0.1393	0.597839423	0.2225	0.005308931
imm_5_131583223	0.1367	0.056132148	-0.1393	0.597839423	0.2225	0.005308931
imm_5_131567952	0.1456	0.041373628	-0.1393	0.597839423	0.2225	0.005308931
rs7892233					0.3048	0.005309446
A1kg_14_87512256	0.1721	0.011516427	0.0902	0.689777159	0.2300	0.005310187
imm_17_36129114	0.1171	0.047238598	-0.4020	0.013289306	0.2040	0.005313969
rs874610	-0.1771	0.006050792	-0.2394	0.164790551	-0.2464	0.005315241
rs12769626	-0.1846	0.014511884	0.0399	0.889805261	-0.2380	0.005317239
rs622803	-0.1253	0.085624902	0.1326	0.460664688	-0.2401	0.005327849
rs16892622	-0.3649	0.004677665			-0.3734	0.005332891
rs993281	-0.3649	0.004677665			-0.3734	0.005332891
imm_5_96088713	0.1187	0.098696762	0.0545	0.834246648	0.2399	0.005338414
imm_5_96089258	0.1150	0.109042112	0.0545	0.834246648	0.2399	0.005338414
rs1411798	0.1719	0.01050971	0.3201	0.090164683	0.2041	0.005339112
rs28694552	-0.3488	0.003352019			-0.3383	0.005349954
imm_6_137949747	-0.1531	0.215962733	0.4987	0.020865935	-0.5385	0.005355302
imm_6_137942996	-0.1546	0.211407401	0.4987	0.020865935	-0.5385	0.005355302
imm_6_137948169	-0.1531	0.215962733	0.4987	0.020865935	-0.5385	0.005355302
imm_6_137946043	-0.1531	0.215962733	0.4987	0.020865935	-0.5385	0.005355302
imm_6_137944733	-0.1531	0.215962733	0.4987	0.020865935	-0.5385	0.005355302
rs4903324	0.1683	0.039293491	-0.2013	0.505411078	0.2714	0.005355954
A1kg_2_43210854	0.2010	0.029625425			0.2557	0.005359577
imm_2_68532871	0.1543	0.017821632	0.1943	0.450093578	-0.2189	0.00536553
rs10087980	0.1577	0.15419843	-0.0192	0.953831605	0.3061	0.005371627
rs2861744	-0.1599	0.006117831	-0.3441	0.02151073	-0.2111	0.005373366
rs11052898	-0.1453	0.121213399	-0.0117	0.953445354	-0.3314	0.005375564
rs863750	-0.0942	0.110418534	-0.0911	0.599258027	-0.1955	0.005381701
rs10134583	-0.1760	0.041643154	0.2005	0.468496851	-0.3291	0.005383696
rs6837105	0.3871	3.01609E-05	0.3602	0.206592849	0.3520	0.005388547
imm_2_61584982	-0.1246	0.086985025	0.6621	0.003444856	-0.2359	0.005397125
rs12972180	0.1871	0.037706814	0.3245	0.240453576	0.4684	0.005397858
A1kg_7_50658518	-0.1554	0.023681829	0.3010	0.301463932	-0.2325	0.005398905
imm_6_167381491	-0.1598	0.007135199	-0.0578	0.796162025	-0.1994	0.005402283
rs2073485	0.1392	0.06987581	0.0029	0.988675036	0.2410	0.005404989
rs6904483	0.1497	0.005885113	0.2466	0.098407826	-0.1969	0.005413508
imm_10_101283331	0.1226	0.043699534	-0.1354	0.569542728	0.2092	0.005418264
imm_2_185792684	0.1152	0.154121367	-0.0063	0.980145015	0.3378	0.005419532
rs9479923	0.0854	0.184429971	-0.4793	0.040799804	0.2180	0.0054255
imm_10_101273318	0.1140	0.058741851	-0.0738	0.714070032	0.2012	0.0054278
imm_5_131530402	0.1658	0.01301746	-0.0304	0.882482887	0.2155	0.005458114
A1kg_6_30440139	0.2005	0.04394151	-0.2904	0.399668187	0.2541	0.005459746
rs901303	0.1809	0.033019244	-0.0032	0.988799698	0.2517	0.005462498
ccc_18_12740000_G_A					0.3629	0.005469044
imm_22_20319621	0.2783	0.000450434	0.1090	0.775399836	0.2544	0.005474077
A1kg_6_30493504	0.2441	0.008668379	0.0528	0.832365103	0.2025	0.005482775
imm_17_35115244	0.1901	0.002567104	0.0408	0.808769167	0.2051	0.005485776
imm_10_49802251	-0.1464	0.018871666	-0.6022	0.025948514	-0.2350	0.005494675
seq_rs10922469	-0.2372	0.020677272	0.0613	0.827498823	-0.3291	0.005496581
rs2903418	0.1107	0.10036315	-0.3041	0.236510625	0.2095	0.005502619
rs1583969	-0.1412	0.063541888	0.4183	0.092154145	-0.2710	0.005507621
A1kg_14_80342161	-0.2213	0.008353083	-0.0456	0.882848263	-0.2408	0.005511593
A1kg_14_80380354	-0.2178	0.009505688	-0.0456	0.882848263	-0.2408	0.005511593
A1kg_14_80381202	-0.2213	0.008353083	-0.0456	0.882848263	-0.2408	0.005511593
A1kg_14_80336470	-0.2213	0.008353083	-0.0456	0.882848263	-0.2408	0.005511593
A1kg_14_80341951	-0.2213	0.008353083	-0.0456	0.882848263	-0.2408	0.005511593
A1kg_14_80345842	-0.2213	0.008353083	-0.0456	0.882848263	-0.2408	0.005511593
A1kg_14_80374261	-0.2203	0.008651037	-0.0456	0.882848263	-0.2408	0.005511593
rs136756	-0.1219	0.100040027	0.1797	0.46859222	-0.2481	0.005521788
rs13139454	-0.1513	0.150191199	0.1047	0.65660816	-0.4564	0.005525775
rs10223710	-0.2257	0.001402449	-0.2276	0.293324725	-0.2500	0.005539529
rs4959089	-0.2257	0.001402449	-0.2276	0.293324725	-0.2500	0.005539529
imm_7_51025628	-0.1060	0.269081489	0.3015	0.136962714	-0.2918	0.005541053
rs5997391	-0.3090	0.007286635			-0.3689	0.005542638
rs11952081	-0.2136	0.00120543	0.2215	0.270391904	-0.2218	0.005552177
rs3780293	0.1700	0.025995322	-0.1857	0.33145151	0.2967	0.005554164
A1kg_14_80180893	-0.2192	0.022480598	-0.9207	0.000499404	-0.3230	0.005558242
rs6937432	0.1558	0.030285457	0.0669	0.797627116	0.2185	0.005561596
A1kg_6_30527063	0.2607	0.007319029	-0.1003	0.724563979	0.2124	0.005562825
rs1149851	0.1240	0.035872166	0.0170	0.930865593	0.1979	0.005567158
rs17143933	-0.1647	0.015100505	0.3040	0.165424013	-0.2222	0.005569687
imm_9_4294480	0.1696	0.019107795	-0.5193	0.057400822	0.2295	0.005583394
imm_1_205077249	0.1285	0.023512359	0.1721	0.355744848	0.1831	0.005584133
imm_7_26784689	0.1030	0.125376383	-0.6025	0.039112498	0.2058	0.0055878
rs6857709	0.1435	0.032873729	-0.0089	0.951218434	0.2211	0.00558923
imm_14_97451266	-0.1233	0.055165568	0.2944	0.120954273	-0.2231	0.005591059
imm_1_159058035	0.1837	0.002395247	-0.1451	0.516339362	0.2001	0.005591528
imm_1_159060586	0.1812	0.002831194	-0.1094	0.612776499	0.1961	0.005591669
imm_15_76954814	0.0906	0.186544753	-0.0610	0.869372213	0.1991	0.005593296
rs13394197	0.0873	0.103956317	-0.2335	0.206734755	0.1892	0.005604808
imm_7_26943527	-0.2432	0.022989412	0.3159	0.36984931	-0.3320	0.005616727
imm_5_131468519	0.1418	0.034333367	-0.0146	0.952076475	0.2008	0.00561697
A1kg_10_30763032	0.1860	0.010422537	-0.0074	0.974942007	-0.2162	0.005628079
imm_4_102937778	-0.1793	0.029611102			-0.2334	0.005628573
A1kg_6_30491778	0.2706	0.004222325	0.0282	0.910757346	0.2065	0.005629089
imm_12_56751148	0.1447	0.03152421	-0.4217	0.100953117	-0.2161	0.005639812
rs12190030	-0.1801	0.035226902	0.1247	0.618537882	-0.2811	0.005651282
A1kg_14_80267775	-0.2171	0.00963223	-0.0456	0.882848263	-0.2401	0.005653674
A1kg_14_80258526	-0.2160	0.010006374	-0.0456	0.882848263	-0.2401	0.005653674
rs4760497	0.1819	0.007307655	0.1236	0.569598641	0.2263	0.005661222
rs1260326	0.2288	0.001054127	0.0779	0.694333322	0.2633	0.005678232
rs7307065	0.1344	0.048092153	-0.1922	0.528082586	0.2200	0.005679368
rs1402572	0.0875	0.149724917	-0.3975	0.189049651	0.1959	0.00569111
rs2395401	0.1619	0.016649917	0.0343	0.919813985	0.2200	0.005694402
rs10860698	0.1261	0.053980144	-0.1922	0.528082586	0.2091	0.005698385
imm_17_35061765	-0.2483	0.06153138			-0.3720	0.005705335
rs12232403	0.1221	0.040860082	-0.1856	0.38231856	0.2062	0.005708622
seq_rs10832316	0.1457	0.010927725	0.0507	0.807828685	0.1916	0.00571005
imm_5_40407980	0.1658	0.009230766	0.4795	0.044314601	0.2249	0.005729077
imm_3_46103084	0.1657	0.014737837	-0.0577	0.811797104	0.2195	0.005733466
rs12148278	0.1402	0.036309352	-0.2554	0.308802808	-0.2205	0.005735339
imm_3_189589487	0.2243	0.037433594			0.2917	0.005748151
A1kg_6_30527838	0.2659	0.005176789	0.0513	0.835907179	0.2104	0.005769513
imm_10_101282474	0.1131	0.057960992	-0.2116	0.282220138	0.2069	0.005779634
A1kg_8_10898782	-0.1415	0.044784006	0.1245	0.692564076	-0.2110	0.005780274
imm_2_185885173	0.1360	0.070472134	0.0287	0.90903543	0.2847	0.005785021
A1kg_6_30245628	0.1426	0.0787639	0.1991	0.653402856	0.2183	0.005796985
A1kg_14_80377318	-0.2219	0.008452778	-0.0456	0.882848263	-0.2395	0.00579834
A1kg_2_43485980	0.1715	0.00816136	0.2988	0.22209618	0.2098	0.00580692
rs11646407	-0.3335	0.009947692	0.1804	0.647073381	-0.5498	0.005811341
imm_17_35130361	0.1519	0.010954647	0.0097	0.950553546	0.1894	0.005823834
imm_15_76973796	0.1355	0.121597915	0.3680	0.268092455	0.2451	0.005824401
A1kg_2_43587013	0.2179	0.08316884	-0.2605	0.539670609	0.4417	0.005836564
A1kg_2_43602487	0.2338	0.060319971	-0.2605	0.539670609	0.4417	0.005836564
imm_3_189592623	0.2312	0.03296856			0.2951	0.005838846
ccc_19_1132717_T_C	-0.2148	0.001480343	-0.4634	0.019846865	-0.2414	0.005857602
rs12645174	0.1415	0.021147216	0.1019	0.632329135	0.2099	0.005863152
rs722503	0.1701	0.022059838	1.2667	1.63582E-05	0.2447	0.005872483
rs8093330	0.1416	0.058599849	-0.0029	0.986856087	0.2467	0.005876391
rs2384550	0.1578	0.021336327	0.3078	0.113651208	0.2290	0.005877297
rs1759687	-0.1484	0.263722119			-0.4552	0.005904327
imm_1_113696150	0.2162	0.001628881	0.0859	0.711478309	0.2443	0.005907878
imm_2_100175237	-0.0008	0.994717325	-0.8602	0.014246986	0.3696	0.00591075
imm_5_40660567	0.1697	0.097661063	-0.1064	0.798422884	0.3067	0.005915985
rs429315	0.0648	0.302174861	-0.0649	0.611169369	0.2133	0.00591629
A1kg_2_43483116	0.1652	0.006217266	0.2200	0.429770466	0.2008	0.005918397
imm_10_35247159	-0.2031	0.012667991	0.0626	0.716985392	-0.3310	0.00592277
imm_15_76916834					0.2773	0.00592726
imm_5_96323283	0.1581	0.016235493	-0.2199	0.311616678	0.2234	0.005929697
imm_5_96298936	0.1566	0.01733014	-0.2528	0.245992235	0.2234	0.005929697
imm_5_96304704	0.1564	0.017680058	-0.2528	0.245992235	0.2234	0.005929697
imm_5_96312042	0.1601	0.015870773	-0.2528	0.245992235	0.2234	0.005929697
imm_5_96311577	0.1566	0.01733014	-0.2528	0.245992235	0.2234	0.005929697
A1kg_2_43499315	0.1590	0.012213127	0.2839	0.291308628	0.2106	0.005930135
rs1521041	-0.1144	0.061999639	0.1870	0.428195937	-0.2150	0.005940128
rs4675161	0.0890	0.157722519	0.0139	0.946975662	0.2089	0.005942219
A1kg_2_43478688	0.1715	0.011354907	0.2406	0.399479661	0.2175	0.005948567
imm_12_2144312	-0.1733	0.008419971	0.0032	0.988339316	-0.2623	0.005954187
seq_rs1322918	-0.1172	0.064128647	-0.0094	0.963330169	-0.2387	0.005960458
A1kg_19_18243603	0.1189	0.209521112	-0.4152	0.115053868	0.3979	0.005968317
imm_14_97521653	0.1490	0.248582556	-0.2099	0.682229884	0.4708	0.005978791
imm_14_97521923	0.1490	0.248582556	-0.2099	0.682229884	0.4708	0.005978791
A17_64661568	-0.2363	0.012927427	0.1700	0.571991131	-0.3152	0.005981625
imm_5_131543312	0.1336	0.036104238	-0.1974	0.331504095	0.1984	0.005995974
rs1658190	0.1328	0.103885244	0.2335	0.112649263	0.3504	0.005999673
rs1701494	0.1300	0.11158627	0.2335	0.112649263	0.3504	0.005999673
rs1701495	0.1289	0.113857676	0.2335	0.112649263	0.3504	0.005999673
imm_20_61764443	0.3893	0.004081852			0.3768	0.006000433
A11_56187792	0.1306	0.050575066	0.5223	0.017073601	0.2174	0.006004626
A1kg_6_30046832	-0.1256	0.047780203	0.3696	0.020030926	-0.1905	0.006021866
rs11085753	-0.1196	0.037556359	0.3004	0.167997725	-0.1862	0.006023316
rs12831974	-0.2585	0.010950783	-0.2345	0.453495961	-0.3326	0.00604453
rs6478029	0.0661	0.247409101	-0.2004	0.241548147	0.1865	0.006046482
rs12067413	0.1913	0.00461329	0.0565	0.802244009	0.2087	0.006048734
imm_5_131625291	0.1071	0.053999345	-0.0552	0.771764492	0.1908	0.006051779
rs6542108	0.1065	0.100842171	0.0185	0.912737078	0.2115	0.006052504
imm_15_76923165	0.1622	0.040656092	-0.0722	0.792364104	0.2819	0.006062506
rs879648	0.1707	0.004632332	0.2726	0.064818236	0.2363	0.006072516
imm_10_6087878	0.1762	0.018922351	-0.5800	0.052431314	0.2275	0.006074926
rs7740499	0.1598	0.076183981	-0.1440	0.751287592	0.2907	0.006079623
rs11787063	0.3456	0.001521972	0.1472	0.580699785	0.4228	0.006086071
imm_6_137945028	-0.1358	0.278105921	0.5667	0.007453702	-0.5344	0.006087305
rs11924205	0.2114	0.006681613	0.4454	0.278480845	0.2307	0.006089643
imm_2_162896086	-0.1943	0.010444214	0.1701	0.576145723	-0.2116	0.006092468
rs12630819	-0.0904	0.256488867	-0.2495	0.327466512	-0.2836	0.006093125
rs13433700	-0.0950	0.233937343	-0.2495	0.327466512	-0.2836	0.006093125
rs9820324	-0.0904	0.256488867	-0.2495	0.327466512	-0.2836	0.006093125
rs9858469	-0.0904	0.256488867	-0.2495	0.327466512	-0.2836	0.006093125
rs9867023	-0.0904	0.256488867	-0.2495	0.327466512	-0.2836	0.006093125
A1kg_5_72494822	-0.1279	0.043777641	0.0773	0.72227438	0.2158	0.006100445
rs1022958	0.1490	0.013006008	-0.2263	0.148266067	0.1899	0.006105924
imm_1_159058516	0.1906	0.002066817	-0.1451	0.516339362	0.2070	0.006112211
imm_1_159058504	0.1906	0.002066817	-0.1451	0.516339362	0.2070	0.006112211
A1kg_7_50398365	-0.1028	0.13002864	0.0118	0.942600487	-0.2436	0.006128857
imm_5_131543629	0.1333	0.037422566	-0.2124	0.297576616	0.2001	0.006131888
rs2893630	-0.1355	0.046588031	-0.2820	0.274843306	-0.2327	0.006143602
A1kg_6_30482643	0.1816	0.03655116	-0.0849	0.738484804	0.1983	0.0061493
imm_17_36029331	-0.1210	0.033691996	0.2484	0.252114789	-0.1907	0.006152694
rs7150563	-0.1263	0.027550448	-0.0918	0.713937341	-0.2107	0.006157789
rs6991906	-0.2116	0.004568788	-0.3797	0.118006016	-0.2316	0.006162961
imm_12_56644971	0.1593	0.017259961	-0.0714	0.802511564	-0.2148	0.006165837
rs7515553	0.1915	0.002424112	0.4129	0.050923689	0.2255	0.00617024
A1kg_2_43526003	0.1616	0.121249322	-0.4906	0.236977527	0.3060	0.006201056
rs7080960	-0.0701	0.276157175	0.0820	0.700213829	-0.2253	0.006202642
rs4878724	0.1934	0.0049189	-0.0260	0.877234668	0.2151	0.00620881
rs11128719	-0.2208	0.000900609	-0.2995	0.264230987	-0.2478	0.006208951
imm_2_185852495	0.1391	0.071160358	0.0287	0.90903543	0.2946	0.006215227
imm_2_185854007	0.1403	0.067038537	0.0287	0.90903543	0.2946	0.006215227
imm_2_185851212	0.1388	0.070835852	0.0287	0.90903543	0.2946	0.006215227
imm_2_185854697	0.1359	0.076039688	0.0287	0.90903543	0.2946	0.006215227
imm_2_185857410	0.1388	0.070835852	0.0287	0.90903543	0.2946	0.006215227
imm_2_185854971	0.1476	0.052611307	0.0287	0.90903543	0.2946	0.006215227
imm_2_185870191	0.1422	0.065319581	0.0287	0.90903543	0.2946	0.006215227
rs10025152	-0.2959	0.000235545	-0.4573	0.080064419	-0.2612	0.006215892
rs7850685	-0.1904	0.003459196	-0.2394	0.164790551	-0.2449	0.006219488
A1kg_3_18801414	0.2245	0.006518707	0.3022	0.353419619	0.2580	0.006228534
rs9260705	0.1905	0.050724272	0.1292	0.773135002	0.2560	0.006233893
rs263631	0.1621	0.040976311	-0.0567	0.873737423	0.2224	0.006236105
imm_7_51080957	0.2423	0.020443426	-0.3376	0.528964948	0.2861	0.006237947
imm_15_76990093	0.1221	0.152132692	-0.0104	0.969527167	0.2872	0.00623801
rs732096	0.1887	0.004393705	0.0888	0.702964132	0.2090	0.006241049
A1kg_2_43477536	0.1703	0.011862264	0.2406	0.399479661	0.2158	0.006244572
imm_10_101274335	0.1202	0.048111527	-0.1566	0.438157448	0.2087	0.006278791
A1kg_8_10710514	0.1575	0.045084757	-0.1051	0.678451945	0.2565	0.006280534
imm_5_131500452	0.1506	0.022118235	-0.1168	0.584913584	-0.2044	0.006282935
imm_5_131496903	0.1468	0.028250947	-0.1168	0.584913584	-0.2044	0.006282935
imm_2_181844324	-0.1542	0.13388579	0.6588	0.027455023	-0.3338	0.006290308
[truncated: 129,487 more rows]
